# Supplementary material for: Functional connectivity and GABAergic signaling modulate the enhancement effect of neurostimulation on mathematical learning
Source: PLoS Biol. 2025 Jul 1;23(7):e3003200. doi: 10.1371/journal.pbio.3003200 (PMC12212564; doi:10.1371/journal.pbio.3003200)
Supplement: S1 Data — (CSV) [file pbio.3003200.s020.csv]

RT	Day	type	COND	Subj
1628.788	1	Calculation	tRNS-Parietal	1
2545.076	1	Calculation	tRNS-Frontal	2
2358.854	1	Calculation	Sham	3
3892.466	1	Calculation	Sham	4
1721.376	1	Calculation	tRNS-Frontal	5
1296.724	1	Calculation	Sham	6
1798.578	1	Calculation	tRNS-Parietal	7
2455.878	1	Calculation	Sham	8
2325.736	1	Calculation	tRNS-Parietal	9
1323.422	1	Calculation	tRNS-Parietal	10
2421.62	1	Calculation	tRNS-Frontal	11
4080.122	1	Calculation	tRNS-Parietal	12
1266.076	1	Calculation	tRNS-Frontal	13
2927.91	1	Calculation	tRNS-Parietal	14
2395.6	1	Calculation	tRNS-Frontal	15
2105.354	1	Calculation	Sham	16
5979.178	1	Calculation	tRNS-Parietal	17
1704.3	1	Calculation	tRNS-Parietal	18
2759.778	1	Calculation	Sham	19
3540.51	1	Calculation	tRNS-Frontal	20
2843.178	1	Calculation	tRNS-Frontal	21
3802.656	1	Calculation	Sham	22
1969.076	1	Calculation	tRNS-Frontal	23
3445.336	1	Calculation	tRNS-Frontal	24
1140.29	1	Calculation	tRNS-Parietal	25
1795.456	1	Calculation	Sham	26
4253.298	1	Calculation	tRNS-Frontal	27
3297.82	1	Calculation	tRNS-Frontal	28
3964.512	1	Calculation	Sham	29
1397.966	1	Calculation	tRNS-Frontal	30
5171.622	1	Calculation	tRNS-Parietal	31
4123.122	1	Calculation	tRNS-Parietal	32
4807.176	1	Calculation	tRNS-Frontal	33
3154.132	1	Calculation	tRNS-Parietal	34
2300.268	1	Calculation	tRNS-Frontal	35
4861.41	1	Calculation	tRNS-Parietal	36
4260.176	1	Calculation	Sham	37
1672.322	1	Calculation	tRNS-Frontal	38
1973.156	1	Calculation	tRNS-Parietal	39
1308.744	1	Calculation	Sham	40
1162.778	1	Calculation	tRNS-Parietal	41
2717.678	1	Calculation	Sham	42
2124.234	1	Calculation	tRNS-Parietal	43
2802.578	1	Calculation	tRNS-Frontal	44
3303.844	1	Calculation	Sham	45
1301.336	1	Calculation	tRNS-Frontal	46
4872.422	1	Calculation	Sham	47
1575.21	1	Calculation	Sham	48
992.41	1	Calculation	tRNS-Parietal	49
5212.166	1	Calculation	Sham	50
3144.688	1	Calculation	Sham	51
1659.754	1	Calculation	tRNS-Frontal	52
2420.512	1	Calculation	tRNS-Parietal	53
4484.698	1	Calculation	tRNS-Parietal	54
3262.578	1	Calculation	tRNS-Frontal	55
4847.612	1	Calculation	tRNS-Frontal	56
2779.392	1	Calculation	tRNS-Frontal	57
3203.41	1	Calculation	tRNS-Parietal	58
3414.234	1	Calculation	tRNS-Frontal	59
2528.666	1	Calculation	tRNS-Frontal	60
1540.354	1	Calculation	Sham	61
3210.222	1	Calculation	Sham	62
3673.78	1	Calculation	tRNS-Parietal	63
3075.446	1	Calculation	tRNS-Parietal	64
2732.012	1	Calculation	Sham	65
2647.412	1	Calculation	tRNS-Parietal	66
6030.724	1	Calculation	Sham	67
1015.522	1	Calculation	tRNS-Frontal	68
1823.38	1	Calculation	Sham	69
4826.922	1	Calculation	Sham	70
2038.71	1	Calculation	tRNS-Parietal	71
3913.566	1	Calculation	Sham	72
1344.68333333333	2	Calculation	tRNS-Parietal	1
1818.92666666667	2	Calculation	tRNS-Frontal	2
1912.31666666667	2	Calculation	Sham	3
2285.02	2	Calculation	Sham	4
1544.91666666667	2	Calculation	tRNS-Frontal	5
1101.76833333333	2	Calculation	Sham	6
1261.47166666667	2	Calculation	tRNS-Parietal	7
1718.61	2	Calculation	Sham	8
1992.99166666667	2	Calculation	tRNS-Parietal	9
1008.11166666667	2	Calculation	tRNS-Parietal	10
2183.60333333333	2	Calculation	tRNS-Frontal	11
2709.07333333333	2	Calculation	tRNS-Parietal	12
963.766666666667	2	Calculation	tRNS-Frontal	13
2481.89	2	Calculation	tRNS-Parietal	14
1592.315	2	Calculation	tRNS-Frontal	15
1485.26666666667	2	Calculation	Sham	16
4366.905	2	Calculation	tRNS-Parietal	17
1401.70333333333	2	Calculation	tRNS-Parietal	18
1516.75166666667	2	Calculation	Sham	19
2507.72166666667	2	Calculation	tRNS-Frontal	20
2248.62833333333	2	Calculation	tRNS-Frontal	21
2699.06166666667	2	Calculation	Sham	22
1590.35166666667	2	Calculation	tRNS-Frontal	23
3010.97	2	Calculation	tRNS-Frontal	24
882.343333333333	2	Calculation	tRNS-Parietal	25
1283.39666666667	2	Calculation	Sham	26
3467.26833333333	2	Calculation	tRNS-Frontal	27
2327.24833333333	2	Calculation	tRNS-Frontal	28
2670.96333333333	2	Calculation	Sham	29
1327.44666666667	2	Calculation	tRNS-Frontal	30
2523.53666666667	2	Calculation	tRNS-Parietal	31
3435.9	2	Calculation	tRNS-Parietal	32
3132.54833333333	2	Calculation	tRNS-Frontal	33
2577.89	2	Calculation	tRNS-Parietal	34
1532.795	2	Calculation	tRNS-Frontal	35
3154.26833333333	2	Calculation	tRNS-Parietal	36
3442.305	2	Calculation	Sham	37
1220.97333333333	2	Calculation	tRNS-Frontal	38
1487.37	2	Calculation	tRNS-Parietal	39
1164.22333333333	2	Calculation	Sham	40
1003.295	2	Calculation	tRNS-Parietal	41
2192.47333333333	2	Calculation	Sham	42
1842.38	2	Calculation	tRNS-Parietal	43
2235.51833333333	2	Calculation	tRNS-Frontal	44
2311.89	2	Calculation	Sham	45
1543.33333333333	2	Calculation	tRNS-Frontal	46
4530.79	2	Calculation	Sham	47
1311.16666666667	2	Calculation	Sham	48
941.545	2	Calculation	tRNS-Parietal	49
4015.77666666667	2	Calculation	Sham	50
2113.48833333333	2	Calculation	Sham	51
1395.91666666667	2	Calculation	tRNS-Frontal	52
1029.03	2	Calculation	tRNS-Parietal	53
2996.71333333333	2	Calculation	tRNS-Parietal	54
2610.87	2	Calculation	tRNS-Frontal	55
3474.74166666667	2	Calculation	tRNS-Frontal	56
1766.46166666667	2	Calculation	tRNS-Frontal	57
2169.21333333333	2	Calculation	tRNS-Parietal	58
2203.78666666667	2	Calculation	tRNS-Frontal	59
2194.80666666667	2	Calculation	tRNS-Frontal	60
1130.9	2	Calculation	Sham	61
2354.84166666667	2	Calculation	Sham	62
2759.75833333333	2	Calculation	tRNS-Parietal	63
3971.93666666667	2	Calculation	tRNS-Parietal	64
2463.24	2	Calculation	Sham	65
1974.51833333333	2	Calculation	tRNS-Parietal	66
3744.455	2	Calculation	Sham	67
1007.065	2	Calculation	tRNS-Frontal	68
1604.72166666667	2	Calculation	Sham	69
4068.23166666667	2	Calculation	Sham	70
1309.86166666667	2	Calculation	tRNS-Parietal	71
3246.76833333333	2	Calculation	Sham	72
1388.84	3	Calculation	tRNS-Parietal	1
1641.42	3	Calculation	tRNS-Frontal	2
1860.21285714286	3	Calculation	Sham	3
1624.19857142857	3	Calculation	Sham	4
1366.42142857143	3	Calculation	tRNS-Frontal	5
1071.59428571429	3	Calculation	Sham	6
1187.16714285714	3	Calculation	tRNS-Parietal	7
1572.70428571429	3	Calculation	Sham	8
1816.64285714286	3	Calculation	tRNS-Parietal	9
931.372857142857	3	Calculation	tRNS-Parietal	10
1891.28571428571	3	Calculation	tRNS-Frontal	11
1559.66571428571	3	Calculation	tRNS-Parietal	12
831.748571428571	3	Calculation	tRNS-Frontal	13
2801.07857142857	3	Calculation	tRNS-Parietal	14
1527.06285714286	3	Calculation	tRNS-Frontal	15
1129.03142857143	3	Calculation	Sham	16
3194.16857142857	3	Calculation	tRNS-Parietal	17
1367.48428571429	3	Calculation	tRNS-Parietal	18
1411.39	3	Calculation	Sham	19
2329.70714285714	3	Calculation	tRNS-Frontal	20
1828.97714285714	3	Calculation	tRNS-Frontal	21
2435.03857142857	3	Calculation	Sham	22
1364.90428571429	3	Calculation	tRNS-Frontal	23
2955.67285714286	3	Calculation	tRNS-Frontal	24
891.125714285714	3	Calculation	tRNS-Parietal	25
1475.51714285714	3	Calculation	Sham	26
2562.87428571429	3	Calculation	tRNS-Frontal	27
2080.56285714286	3	Calculation	tRNS-Frontal	28
1975.53142857143	3	Calculation	Sham	29
1255.49428571429	3	Calculation	tRNS-Frontal	30
2311.41142857143	3	Calculation	tRNS-Parietal	31
2747.35	3	Calculation	tRNS-Parietal	32
2462.32428571429	3	Calculation	tRNS-Frontal	33
2626.37142857143	3	Calculation	tRNS-Parietal	34
1556.36428571429	3	Calculation	tRNS-Frontal	35
2821.36714285714	3	Calculation	tRNS-Parietal	36
2611.57142857143	3	Calculation	Sham	37
1322.71428571429	3	Calculation	tRNS-Frontal	38
1378.11714285714	3	Calculation	tRNS-Parietal	39
1231.02285714286	3	Calculation	Sham	40
1089.65714285714	3	Calculation	tRNS-Parietal	41
1849.62714285714	3	Calculation	Sham	42
1597.79428571429	3	Calculation	tRNS-Parietal	43
1774.77	3	Calculation	tRNS-Frontal	44
1781.14142857143	3	Calculation	Sham	45
1342.02142857143	3	Calculation	tRNS-Frontal	46
5007.5	3	Calculation	Sham	47
1354.26285714286	3	Calculation	Sham	48
978.08	3	Calculation	tRNS-Parietal	49
3582.53857142857	3	Calculation	Sham	50
1645.99142857143	3	Calculation	Sham	51
1440.96857142857	3	Calculation	tRNS-Frontal	52
1144.06428571429	3	Calculation	tRNS-Parietal	53
2748.32428571429	3	Calculation	tRNS-Parietal	54
2436.96	3	Calculation	tRNS-Frontal	55
2627.24714285714	3	Calculation	tRNS-Frontal	56
1595.04714285714	3	Calculation	tRNS-Frontal	57
1836.13428571429	3	Calculation	tRNS-Parietal	58
1758.18285714286	3	Calculation	tRNS-Frontal	59
1776.58857142857	3	Calculation	tRNS-Frontal	60
1147.41285714286	3	Calculation	Sham	61
2009.47571428571	3	Calculation	Sham	62
2669.42	3	Calculation	tRNS-Parietal	63
2703.43571428571	3	Calculation	tRNS-Parietal	64
2165.90428571429	3	Calculation	Sham	65
2035.21285714286	3	Calculation	tRNS-Parietal	66
3500.05428571429	3	Calculation	Sham	67
685.055714285714	3	Calculation	tRNS-Frontal	68
1527.10142857143	3	Calculation	Sham	69
3011.77	3	Calculation	Sham	70
1131.93571428571	3	Calculation	tRNS-Parietal	71
3097.34	3	Calculation	Sham	72
1423.695	4	Calculation	tRNS-Parietal	1
1812.8	4	Calculation	tRNS-Frontal	2
1668.36875	4	Calculation	Sham	3
1461.47125	4	Calculation	Sham	4
1298.68	4	Calculation	tRNS-Frontal	5
1143.47875	4	Calculation	Sham	6
1084.805	4	Calculation	tRNS-Parietal	7
1699.18625	4	Calculation	Sham	8
1682.47875	4	Calculation	tRNS-Parietal	9
974.48625	4	Calculation	tRNS-Parietal	10
1715.535	4	Calculation	tRNS-Frontal	11
1203.395	4	Calculation	tRNS-Parietal	12
953.53375	4	Calculation	tRNS-Frontal	13
2285.235	4	Calculation	tRNS-Parietal	14
1520.08125	4	Calculation	tRNS-Frontal	15
1089.84	4	Calculation	Sham	16
3670.07625	4	Calculation	tRNS-Parietal	17
1336.605	4	Calculation	tRNS-Parietal	18
1480.49875	4	Calculation	Sham	19
1950.97125	4	Calculation	tRNS-Frontal	20
1495.43625	4	Calculation	tRNS-Frontal	21
1947.93125	4	Calculation	Sham	22
1343.43875	4	Calculation	tRNS-Frontal	23
2937.965	4	Calculation	tRNS-Frontal	24
1007.48	4	Calculation	tRNS-Parietal	25
1153.39625	4	Calculation	Sham	26
2345.8525	4	Calculation	tRNS-Frontal	27
1665.11125	4	Calculation	tRNS-Frontal	28
1879.48	4	Calculation	Sham	29
1252.4875	4	Calculation	tRNS-Frontal	30
2138.82625	4	Calculation	tRNS-Parietal	31
2619.40125	4	Calculation	tRNS-Parietal	32
1898.08375	4	Calculation	tRNS-Frontal	33
2126.18	4	Calculation	tRNS-Parietal	34
1376.84	4	Calculation	tRNS-Frontal	35
2188.7025	4	Calculation	tRNS-Parietal	36
2265.31125	4	Calculation	Sham	37
1169.68	4	Calculation	tRNS-Frontal	38
1094.11125	4	Calculation	tRNS-Parietal	39
897.165	4	Calculation	Sham	40
1034.59125	4	Calculation	tRNS-Parietal	41
2061.94375	4	Calculation	Sham	42
1404.59875	4	Calculation	tRNS-Parietal	43
1531.575	4	Calculation	tRNS-Frontal	44
1677.47875	4	Calculation	Sham	45
1123.3125	4	Calculation	tRNS-Frontal	46
4140.11875	4	Calculation	Sham	47
1082.8675	4	Calculation	Sham	48
1014.06875	4	Calculation	tRNS-Parietal	49
3487.41625	4	Calculation	Sham	50
1636.27875	4	Calculation	Sham	51
1185.67375	4	Calculation	tRNS-Frontal	52
1341.6875	4	Calculation	tRNS-Parietal	53
3188.54875	4	Calculation	tRNS-Parietal	54
2406.375	4	Calculation	tRNS-Frontal	55
2867.16	4	Calculation	tRNS-Frontal	56
1754.235	4	Calculation	tRNS-Frontal	57
1886.18125	4	Calculation	tRNS-Parietal	58
1651.8825	4	Calculation	tRNS-Frontal	59
1714.355	4	Calculation	tRNS-Frontal	60
1084.38125	4	Calculation	Sham	61
2060.72875	4	Calculation	Sham	62
2282.06875	4	Calculation	tRNS-Parietal	63
2736.89625	4	Calculation	tRNS-Parietal	64
1856.0475	4	Calculation	Sham	65
1912.30625	4	Calculation	tRNS-Parietal	66
2449.66	4	Calculation	Sham	67
807.78625	4	Calculation	tRNS-Frontal	68
1489.2775	4	Calculation	Sham	69
2688.965	4	Calculation	Sham	70
1038.01375	4	Calculation	tRNS-Parietal	71
2768.175	4	Calculation	Sham	72
1295.88	5	Calculation	tRNS-Parietal	1
1828.65285714286	5	Calculation	tRNS-Frontal	2
1520.23142857143	5	Calculation	Sham	3
1244.54	5	Calculation	Sham	4
1303.81571428571	5	Calculation	tRNS-Frontal	5
1168.73857142857	5	Calculation	Sham	6
1249.80142857143	5	Calculation	tRNS-Parietal	7
1466.37285714286	5	Calculation	Sham	8
1551.76857142857	5	Calculation	tRNS-Parietal	9
805.102857142857	5	Calculation	tRNS-Parietal	10
1943.00857142857	5	Calculation	tRNS-Frontal	11
1466.19	5	Calculation	tRNS-Parietal	12
1048.57285714286	5	Calculation	tRNS-Frontal	13
2980.68285714286	5	Calculation	tRNS-Parietal	14
1379.23142857143	5	Calculation	tRNS-Frontal	15
992.937142857143	5	Calculation	Sham	16
2776.51571428571	5	Calculation	tRNS-Parietal	17
1334.37428571429	5	Calculation	tRNS-Parietal	18
1321.54714285714	5	Calculation	Sham	19
1895.50857142857	5	Calculation	tRNS-Frontal	20
1501.71285714286	5	Calculation	tRNS-Frontal	21
2623.96714285714	5	Calculation	Sham	22
2246.06285714286	5	Calculation	tRNS-Frontal	23
3098.29285714286	5	Calculation	tRNS-Frontal	24
1047.69	5	Calculation	tRNS-Parietal	25
1102.35571428571	5	Calculation	Sham	26
3161.67285714286	5	Calculation	tRNS-Frontal	27
1834.76428571429	5	Calculation	tRNS-Frontal	28
1779.61142857143	5	Calculation	Sham	29
1533.57285714286	5	Calculation	tRNS-Frontal	30
1858.42142857143	5	Calculation	tRNS-Parietal	31
2633.59571428571	5	Calculation	tRNS-Parietal	32
1904.23714285714	5	Calculation	tRNS-Frontal	33
2000.73	5	Calculation	tRNS-Parietal	34
1257.12571428571	5	Calculation	tRNS-Frontal	35
2154.24	5	Calculation	tRNS-Parietal	36
2939.82	5	Calculation	Sham	37
1140.07142857143	5	Calculation	tRNS-Frontal	38
1170.90285714286	5	Calculation	tRNS-Parietal	39
872.3	5	Calculation	Sham	40
949.017142857143	5	Calculation	tRNS-Parietal	41
2035.59428571429	5	Calculation	Sham	42
1428.27142857143	5	Calculation	tRNS-Parietal	43
1428.54	5	Calculation	tRNS-Frontal	44
1516.20714285714	5	Calculation	Sham	45
1032.44571428571	5	Calculation	tRNS-Frontal	46
3952.54	5	Calculation	Sham	47
1180.87285714286	5	Calculation	Sham	48
963.665714285714	5	Calculation	tRNS-Parietal	49
3900.67428571429	5	Calculation	Sham	50
1655.41142857143	5	Calculation	Sham	51
1620.79285714286	5	Calculation	tRNS-Frontal	52
1388.89	5	Calculation	tRNS-Parietal	53
3000.77	5	Calculation	tRNS-Parietal	54
2256.05571428571	5	Calculation	tRNS-Frontal	55
3368.18857142857	5	Calculation	tRNS-Frontal	56
1870.08857142857	5	Calculation	tRNS-Frontal	57
1893	5	Calculation	tRNS-Parietal	58
1449.13571428571	5	Calculation	tRNS-Frontal	59
1512.06285714286	5	Calculation	tRNS-Frontal	60
928.824285714286	5	Calculation	Sham	61
1703.36428571429	5	Calculation	Sham	62
2342.61	5	Calculation	tRNS-Parietal	63
3256.46	5	Calculation	tRNS-Parietal	64
1671.82714285714	5	Calculation	Sham	65
1633.19142857143	5	Calculation	tRNS-Parietal	66
2549.64285714286	5	Calculation	Sham	67
726.905714285714	5	Calculation	tRNS-Frontal	68
1561.18285714286	5	Calculation	Sham	69
3017.16	5	Calculation	Sham	70
1380.90571428571	5	Calculation	tRNS-Parietal	71
2144.22142857143	5	Calculation	Sham	72
463.932	1	Drill	tRNS-Parietal	1
664.554	1	Drill	tRNS-Frontal	2
639.312	1	Drill	Sham	3
779.778	1	Drill	Sham	4
558.944	1	Drill	tRNS-Frontal	5
784.622	1	Drill	Sham	6
471.136	1	Drill	tRNS-Parietal	7
605.856	1	Drill	Sham	8
1317.444	1	Drill	tRNS-Parietal	9
778.932	1	Drill	tRNS-Parietal	10
858.42	1	Drill	tRNS-Frontal	11
709.922	1	Drill	tRNS-Parietal	12
473.088	1	Drill	tRNS-Frontal	13
711.732	1	Drill	tRNS-Parietal	14
470.7	1	Drill	tRNS-Frontal	15
605.232	1	Drill	Sham	16
1932.944	1	Drill	tRNS-Parietal	17
659.024	1	Drill	tRNS-Parietal	18
873.222	1	Drill	Sham	19
868.144	1	Drill	tRNS-Frontal	20
1021.002	1	Drill	tRNS-Frontal	21
1101.734	1	Drill	Sham	22
501.044	1	Drill	tRNS-Frontal	23
1276.888	1	Drill	tRNS-Frontal	24
365.014	1	Drill	tRNS-Parietal	25
762.724	1	Drill	Sham	26
663.956	1	Drill	tRNS-Frontal	27
951.72	1	Drill	tRNS-Frontal	28
596.066	1	Drill	Sham	29
857.088	1	Drill	tRNS-Frontal	30
893.612	1	Drill	tRNS-Parietal	31
649.854	1	Drill	tRNS-Parietal	32
664.834	1	Drill	tRNS-Frontal	33
448.11	1	Drill	tRNS-Parietal	34
967.32	1	Drill	tRNS-Frontal	35
583.636	1	Drill	tRNS-Parietal	36
662.332	1	Drill	Sham	37
433.388	1	Drill	tRNS-Frontal	38
621.078	1	Drill	tRNS-Parietal	39
557.656	1	Drill	Sham	40
558.466	1	Drill	tRNS-Parietal	41
643.466	1	Drill	Sham	42
759.212	1	Drill	tRNS-Parietal	43
1246.432	1	Drill	tRNS-Frontal	44
637.934	1	Drill	Sham	45
559.668	1	Drill	tRNS-Frontal	46
615.234	1	Drill	Sham	47
415.09	1	Drill	Sham	48
520.79	1	Drill	tRNS-Parietal	49
933.232	1	Drill	Sham	50
953.21	1	Drill	Sham	51
347.334	1	Drill	tRNS-Frontal	52
476.534	1	Drill	tRNS-Parietal	53
709.434	1	Drill	tRNS-Parietal	54
920.312	1	Drill	tRNS-Frontal	55
1178.646	1	Drill	tRNS-Frontal	56
881.81	1	Drill	tRNS-Frontal	57
587.042	1	Drill	tRNS-Parietal	58
917.832	1	Drill	tRNS-Frontal	59
514.344	1	Drill	tRNS-Frontal	60
624.178	1	Drill	Sham	61
1283.39	1	Drill	Sham	62
1065.544	1	Drill	tRNS-Parietal	63
455.81	1	Drill	tRNS-Parietal	64
526.622	1	Drill	Sham	65
880.934	1	Drill	tRNS-Parietal	66
1306.31	1	Drill	Sham	67
408.312	1	Drill	tRNS-Frontal	68
746.466	1	Drill	Sham	69
711.656	1	Drill	Sham	70
835.414	1	Drill	tRNS-Parietal	71
973.19	1	Drill	Sham	72
455.361666666667	2	Drill	tRNS-Parietal	1
450.638333333333	2	Drill	tRNS-Frontal	2
742.768333333333	2	Drill	Sham	3
775.323333333333	2	Drill	Sham	4
418.715	2	Drill	tRNS-Frontal	5
658.52	2	Drill	Sham	6
403.536666666667	2	Drill	tRNS-Parietal	7
681.268333333333	2	Drill	Sham	8
633.786666666667	2	Drill	tRNS-Parietal	9
454.415	2	Drill	tRNS-Parietal	10
723.251666666667	2	Drill	tRNS-Frontal	11
687.193333333333	2	Drill	tRNS-Parietal	12
360.536666666667	2	Drill	tRNS-Frontal	13
626.768333333333	2	Drill	tRNS-Parietal	14
324.24	2	Drill	tRNS-Frontal	15
471.201666666667	2	Drill	Sham	16
1466.46	2	Drill	tRNS-Parietal	17
552.435	2	Drill	tRNS-Parietal	18
1053.51833333333	2	Drill	Sham	19
638.493333333333	2	Drill	tRNS-Frontal	20
698.805	2	Drill	tRNS-Frontal	21
915.878333333333	2	Drill	Sham	22
357.888333333333	2	Drill	tRNS-Frontal	23
1140.62833333333	2	Drill	tRNS-Frontal	24
335.916666666667	2	Drill	tRNS-Parietal	25
844.455	2	Drill	Sham	26
1264.51666666667	2	Drill	tRNS-Frontal	27
892.405	2	Drill	tRNS-Frontal	28
332.768333333333	2	Drill	Sham	29
764.788333333333	2	Drill	tRNS-Frontal	30
909.471666666666	2	Drill	tRNS-Parietal	31
586.443333333333	2	Drill	tRNS-Parietal	32
575.693333333333	2	Drill	tRNS-Frontal	33
355.536666666667	2	Drill	tRNS-Parietal	34
843.37	2	Drill	tRNS-Frontal	35
370.528333333333	2	Drill	tRNS-Parietal	36
497.51	2	Drill	Sham	37
368.22	2	Drill	tRNS-Frontal	38
523.063333333333	2	Drill	tRNS-Parietal	39
475.648333333333	2	Drill	Sham	40
633.51	2	Drill	tRNS-Parietal	41
487.093333333333	2	Drill	Sham	42
539.331666666667	2	Drill	tRNS-Parietal	43
1072.59	2	Drill	tRNS-Frontal	44
382.136666666667	2	Drill	Sham	45
456.361666666667	2	Drill	tRNS-Frontal	46
810.036666666667	2	Drill	Sham	47
361.148333333333	2	Drill	Sham	48
318.343333333333	2	Drill	tRNS-Parietal	49
963.12	2	Drill	Sham	50
863.5	2	Drill	Sham	51
310.481666666667	2	Drill	tRNS-Frontal	52
345.75	2	Drill	tRNS-Parietal	53
691.685	2	Drill	tRNS-Parietal	54
915.203333333333	2	Drill	tRNS-Frontal	55
1095.35166666667	2	Drill	tRNS-Frontal	56
935.065	2	Drill	tRNS-Frontal	57
403.438333333333	2	Drill	tRNS-Parietal	58
1107.32666666667	2	Drill	tRNS-Frontal	59
376.046666666667	2	Drill	tRNS-Frontal	60
475.01	2	Drill	Sham	61
871.018333333333	2	Drill	Sham	62
962.925	2	Drill	tRNS-Parietal	63
437.006666666667	2	Drill	tRNS-Parietal	64
404.018333333333	2	Drill	Sham	65
692.166666666667	2	Drill	tRNS-Parietal	66
1177.85	2	Drill	Sham	67
364.906666666667	2	Drill	tRNS-Frontal	68
462.203333333333	2	Drill	Sham	69
1184.86166666667	2	Drill	Sham	70
670.39	2	Drill	tRNS-Parietal	71
871.396666666667	2	Drill	Sham	72
478.158571428571	3	Drill	tRNS-Parietal	1
520.102857142857	3	Drill	tRNS-Frontal	2
890.095714285714	3	Drill	Sham	3
600.937142857143	3	Drill	Sham	4
301.578571428571	3	Drill	tRNS-Frontal	5
453.904285714286	3	Drill	Sham	6
380.914285714286	3	Drill	tRNS-Parietal	7
896.16	3	Drill	Sham	8
609.93	3	Drill	tRNS-Parietal	9
486.832857142857	3	Drill	tRNS-Parietal	10
532.507142857143	3	Drill	tRNS-Frontal	11
530.58	3	Drill	tRNS-Parietal	12
349.238571428571	3	Drill	tRNS-Frontal	13
792.095714285714	3	Drill	tRNS-Parietal	14
312.11	3	Drill	tRNS-Frontal	15
289.722857142857	3	Drill	Sham	16
1046.28428571429	3	Drill	tRNS-Parietal	17
505.151428571429	3	Drill	tRNS-Parietal	18
1099.98285714286	3	Drill	Sham	19
527.768571428571	3	Drill	tRNS-Frontal	20
616.334285714286	3	Drill	tRNS-Frontal	21
765.451428571429	3	Drill	Sham	22
390.594285714286	3	Drill	tRNS-Frontal	23
1111.22857142857	3	Drill	tRNS-Frontal	24
289.46	3	Drill	tRNS-Parietal	25
678.66	3	Drill	Sham	26
1017.57142857143	3	Drill	tRNS-Frontal	27
788.365714285714	3	Drill	tRNS-Frontal	28
246.728571428571	3	Drill	Sham	29
666.881428571429	3	Drill	tRNS-Frontal	30
880.834285714286	3	Drill	tRNS-Parietal	31
400.601428571429	3	Drill	tRNS-Parietal	32
340.127142857143	3	Drill	tRNS-Frontal	33
269.301428571429	3	Drill	tRNS-Parietal	34
743.501428571429	3	Drill	tRNS-Frontal	35
369.674285714286	3	Drill	tRNS-Parietal	36
409.412857142857	3	Drill	Sham	37
357.144285714286	3	Drill	tRNS-Frontal	38
456.334285714286	3	Drill	tRNS-Parietal	39
419.134285714286	3	Drill	Sham	40
454.08	3	Drill	tRNS-Parietal	41
481.165714285714	3	Drill	Sham	42
594.46	3	Drill	tRNS-Parietal	43
741.144285714286	3	Drill	tRNS-Frontal	44
327.334285714286	3	Drill	Sham	45
445.435714285714	3	Drill	tRNS-Frontal	46
557.308571428571	3	Drill	Sham	47
372.27	3	Drill	Sham	48
181.19	3	Drill	tRNS-Parietal	49
870.087142857143	3	Drill	Sham	50
689.674285714286	3	Drill	Sham	51
350.032857142857	3	Drill	tRNS-Frontal	52
344.794285714286	3	Drill	tRNS-Parietal	53
569.605714285714	3	Drill	tRNS-Parietal	54
745.104285714286	3	Drill	tRNS-Frontal	55
783.141428571428	3	Drill	tRNS-Frontal	56
687.65	3	Drill	tRNS-Frontal	57
468.76	3	Drill	tRNS-Parietal	58
713.865714285714	3	Drill	tRNS-Frontal	59
254.062857142857	3	Drill	tRNS-Frontal	60
477.76	3	Drill	Sham	61
626.148571428571	3	Drill	Sham	62
602.231428571429	3	Drill	tRNS-Parietal	63
367.775714285714	3	Drill	tRNS-Parietal	64
297.017142857143	3	Drill	Sham	65
734.167142857143	3	Drill	tRNS-Parietal	66
830.642857142857	3	Drill	Sham	67
326.42	3	Drill	tRNS-Frontal	68
546.102857142857	3	Drill	Sham	69
884.371428571429	3	Drill	Sham	70
550.34	3	Drill	tRNS-Parietal	71
817.62	3	Drill	Sham	72
434.24375	4	Drill	tRNS-Parietal	1
553.30625	4	Drill	tRNS-Frontal	2
824.50125	4	Drill	Sham	3
622.93875	4	Drill	Sham	4
369.59125	4	Drill	tRNS-Frontal	5
507.98	4	Drill	Sham	6
354.2425	4	Drill	tRNS-Parietal	7
677.03375	4	Drill	Sham	8
656.84625	4	Drill	tRNS-Parietal	9
429.02	4	Drill	tRNS-Parietal	10
427.81375	4	Drill	tRNS-Frontal	11
421.0975	4	Drill	tRNS-Parietal	12
398.015	4	Drill	tRNS-Frontal	13
667.08375	4	Drill	tRNS-Parietal	14
499.25	4	Drill	tRNS-Frontal	15
233.54875	4	Drill	Sham	16
1015.8325	4	Drill	tRNS-Parietal	17
587.63875	4	Drill	tRNS-Parietal	18
736.58375	4	Drill	Sham	19
572.98625	4	Drill	tRNS-Frontal	20
511.4925	4	Drill	tRNS-Frontal	21
724.09875	4	Drill	Sham	22
396.72	4	Drill	tRNS-Frontal	23
783.22125	4	Drill	tRNS-Frontal	24
240.3475	4	Drill	tRNS-Parietal	25
571.76125	4	Drill	Sham	26
848.8	4	Drill	tRNS-Frontal	27
634.20875	4	Drill	tRNS-Frontal	28
228.7425	4	Drill	Sham	29
605.32625	4	Drill	tRNS-Frontal	30
775.31875	4	Drill	tRNS-Parietal	31
543.34625	4	Drill	tRNS-Parietal	32
268.81125	4	Drill	tRNS-Frontal	33
393.105	4	Drill	tRNS-Parietal	34
550.27875	4	Drill	tRNS-Frontal	35
316.46625	4	Drill	tRNS-Parietal	36
402.64125	4	Drill	Sham	37
352.11125	4	Drill	tRNS-Frontal	38
434.57125	4	Drill	tRNS-Parietal	39
456.45375	4	Drill	Sham	40
332.035	4	Drill	tRNS-Parietal	41
674.43125	4	Drill	Sham	42
402.95	4	Drill	tRNS-Parietal	43
559.5	4	Drill	tRNS-Frontal	44
306.70125	4	Drill	Sham	45
433.70625	4	Drill	tRNS-Frontal	46
604.125	4	Drill	Sham	47
300.51875	4	Drill	Sham	48
248.41125	4	Drill	tRNS-Parietal	49
763.59125	4	Drill	Sham	50
757.18	4	Drill	Sham	51
287.52125	4	Drill	tRNS-Frontal	52
368.195	4	Drill	tRNS-Parietal	53
717.91	4	Drill	tRNS-Parietal	54
620.5825	4	Drill	tRNS-Frontal	55
906.68	4	Drill	tRNS-Frontal	56
692.50625	4	Drill	tRNS-Frontal	57
546.94375	4	Drill	tRNS-Parietal	58
629.665	4	Drill	tRNS-Frontal	59
293.735	4	Drill	tRNS-Frontal	60
312.4375	4	Drill	Sham	61
485.05375	4	Drill	Sham	62
607.34125	4	Drill	tRNS-Parietal	63
302.875	4	Drill	tRNS-Parietal	64
316.625	4	Drill	Sham	65
747.63875	4	Drill	tRNS-Parietal	66
551.55	4	Drill	Sham	67
435.27	4	Drill	tRNS-Frontal	68
535.075	4	Drill	Sham	69
822.07125	4	Drill	Sham	70
541.2575	4	Drill	tRNS-Parietal	71
707.38875	4	Drill	Sham	72
465.078571428571	5	Drill	tRNS-Parietal	1
652.627142857143	5	Drill	tRNS-Frontal	2
820.84	5	Drill	Sham	3
628.214285714286	5	Drill	Sham	4
272.641428571429	5	Drill	tRNS-Frontal	5
686.748571428571	5	Drill	Sham	6
487.785714285714	5	Drill	tRNS-Parietal	7
409.601428571429	5	Drill	Sham	8
770.684285714286	5	Drill	tRNS-Parietal	9
343.508571428571	5	Drill	tRNS-Parietal	10
730.982857142857	5	Drill	tRNS-Frontal	11
573.682857142857	5	Drill	tRNS-Parietal	12
514.301428571429	5	Drill	tRNS-Frontal	13
762.334285714286	5	Drill	tRNS-Parietal	14
317.007142857143	5	Drill	tRNS-Frontal	15
194.658571428571	5	Drill	Sham	16
860.547142857143	5	Drill	tRNS-Parietal	17
453.16	5	Drill	tRNS-Parietal	18
802.714285714286	5	Drill	Sham	19
628.398571428571	5	Drill	tRNS-Frontal	20
478.087142857143	5	Drill	tRNS-Frontal	21
547.102857142857	5	Drill	Sham	22
650.482857142857	5	Drill	tRNS-Frontal	23
906.984285714286	5	Drill	tRNS-Frontal	24
252.127142857143	5	Drill	tRNS-Parietal	25
740.008571428571	5	Drill	Sham	26
941.158571428571	5	Drill	tRNS-Frontal	27
754.644285714286	5	Drill	tRNS-Frontal	28
875.348571428571	5	Drill	Sham	29
629.674285714286	5	Drill	tRNS-Frontal	30
554.07	5	Drill	tRNS-Parietal	31
887.135714285714	5	Drill	tRNS-Parietal	32
248.048571428571	5	Drill	tRNS-Frontal	33
906.571428571429	5	Drill	tRNS-Parietal	34
506.364285714286	5	Drill	tRNS-Frontal	35
325.847142857143	5	Drill	tRNS-Parietal	36
531.372857142857	5	Drill	Sham	37
341.157142857143	5	Drill	tRNS-Frontal	38
410.038571428572	5	Drill	tRNS-Parietal	39
721.731428571429	5	Drill	Sham	40
280.031428571429	5	Drill	tRNS-Parietal	41
761.294285714286	5	Drill	Sham	42
425.054285714286	5	Drill	tRNS-Parietal	43
435.032857142857	5	Drill	tRNS-Frontal	44
335.5	5	Drill	Sham	45
582.318571428571	5	Drill	tRNS-Frontal	46
670.491428571429	5	Drill	Sham	47
288.768571428571	5	Drill	Sham	48
313.834285714286	5	Drill	tRNS-Parietal	49
768.985714285714	5	Drill	Sham	50
764.841428571429	5	Drill	Sham	51
288.775714285714	5	Drill	tRNS-Frontal	52
435.111428571429	5	Drill	tRNS-Parietal	53
626.112857142857	5	Drill	tRNS-Parietal	54
593.881428571429	5	Drill	tRNS-Frontal	55
807.334285714286	5	Drill	tRNS-Frontal	56
555.775714285714	5	Drill	tRNS-Frontal	57
769.905714285714	5	Drill	tRNS-Parietal	58
580.801428571429	5	Drill	tRNS-Frontal	59
541.341428571429	5	Drill	tRNS-Frontal	60
425.357142857143	5	Drill	Sham	61
629.705714285714	5	Drill	Sham	62
886.951428571429	5	Drill	tRNS-Parietal	63
750.134285714286	5	Drill	tRNS-Parietal	64
439.825714285714	5	Drill	Sham	65
802.777142857143	5	Drill	tRNS-Parietal	66
760.434285714286	5	Drill	Sham	67
454.467142857143	5	Drill	tRNS-Frontal	68
532.977142857143	5	Drill	Sham	69
741.895714285714	5	Drill	Sham	70
511.747142857143	5	Drill	tRNS-Parietal	71
758.174285714286	5	Drill	Sham	72
