# Supplementary material for: Functional connectivity and GABAergic signaling modulate the enhancement effect of neurostimulation on mathematical learning
Source: PLoS Biol. 2025 Jul 1;23(7):e3003200. doi: 10.1371/journal.pbio.3003200 (PMC12212564; doi:10.1371/journal.pbio.3003200)
Supplement: S2 Data — (CSV) [file pbio.3003200.s021.csv]

RT	Day	type	COND	Subj	Baseline_Connectivity_Right	Baseline_Connectivity_Left
1628.788	1	Calculation	tRNS-Parietal	1	NA	NA
2545.076	1	Calculation	tRNS-Frontal	2	0.83030446557057	0.957100701176901
2358.854	1	Calculation	Sham	3	0.543607301950095	0.741576355177861
3892.466	1	Calculation	Sham	4	0.461343633260997	0.448820242757316
1721.376	1	Calculation	tRNS-Frontal	5	0.933360859936872	0.590722609481355
1296.724	1	Calculation	Sham	6	0.924420772107962	0.803047811648866
1798.578	1	Calculation	tRNS-Parietal	7	0.730729592682783	0.630083079698482
2455.878	1	Calculation	Sham	8	0.833843064726961	0.652320914288997
2325.736	1	Calculation	tRNS-Parietal	9	0.560413472944576	0.496422919714394
1323.422	1	Calculation	tRNS-Parietal	10	0.760253410143198	0.639389117524251
2421.62	1	Calculation	tRNS-Frontal	11	0.507979581092585	0.704664799033662
4080.122	1	Calculation	tRNS-Parietal	12	0.805605155720548	0.708722807976549
1266.076	1	Calculation	tRNS-Frontal	13	0.420339171890386	0.261087987921025
2927.91	1	Calculation	tRNS-Parietal	14	0.268407093646043	0.0958286956782496
2395.6	1	Calculation	tRNS-Frontal	15	0.363755218972467	0.183556372495793
2105.354	1	Calculation	Sham	16	1.02416709345507	1.08102040319995
5979.178	1	Calculation	tRNS-Parietal	17	0.219355962240089	0.638314755173663
1704.3	1	Calculation	tRNS-Parietal	18	0.38055037557805	0.363054892516249
2759.778	1	Calculation	Sham	19	0.489453314356599	0.607881973611257
3540.51	1	Calculation	tRNS-Frontal	20	0.65720237127176	0.885231415147312
2843.178	1	Calculation	tRNS-Frontal	21	NA	NA
3802.656	1	Calculation	Sham	22	0.872356146578618	0.754621745585451
1969.076	1	Calculation	tRNS-Frontal	23	0.592044858648698	0.921201757247045
3445.336	1	Calculation	tRNS-Frontal	24	0.483452340367248	1.01159941836508
1140.29	1	Calculation	tRNS-Parietal	25	0.43954998503583	0.596153491656797
1795.456	1	Calculation	Sham	26	0.448352340959956	0.618284737513746
4253.298	1	Calculation	tRNS-Frontal	27	0.73364742724158	0.685762665139138
3297.82	1	Calculation	tRNS-Frontal	28	0.706054827066091	0.582529264620747
3964.512	1	Calculation	Sham	29	0.718286786502704	0.20823083674286
1397.966	1	Calculation	tRNS-Frontal	30	0.517524745404426	0.625872063451323
5171.622	1	Calculation	tRNS-Parietal	31	0.452721700787495	0.214178225037043
4123.122	1	Calculation	tRNS-Parietal	32	0.721246635025818	0.603319680412793
4807.176	1	Calculation	tRNS-Frontal	33	0.598854446619531	0.538610695628006
3154.132	1	Calculation	tRNS-Parietal	34	0.72645584220545	0.633101997838619
2300.268	1	Calculation	tRNS-Frontal	35	0.484298592212724	0.437552945421451
4861.41	1	Calculation	tRNS-Parietal	36	0.42759991446149	0.775143216106477
4260.176	1	Calculation	Sham	37	0.698009918312965	0.443330975234364
1672.322	1	Calculation	tRNS-Frontal	38	0.677275749173603	0.574292611863315
1973.156	1	Calculation	tRNS-Parietal	39	0.928084365022263	1.24439843729507
1308.744	1	Calculation	Sham	40	0.762198890150752	0.61426633670858
1162.778	1	Calculation	tRNS-Parietal	41	NA	NA
2717.678	1	Calculation	Sham	42	0.6706537547399	0.9140955271491
2124.234	1	Calculation	tRNS-Parietal	43	0.290650379132647	0.552679253599605
2802.578	1	Calculation	tRNS-Frontal	44	0.557915419686641	0.594300424706065
3303.844	1	Calculation	Sham	45	0.972387152796286	0.444498271555434
1301.336	1	Calculation	tRNS-Frontal	46	0.961694760044216	0.390810119670486
4872.422	1	Calculation	Sham	47	0.0381286766244287	0.700417309197417
1575.21	1	Calculation	Sham	48	0.481738738835189	0.654741058348493
992.41	1	Calculation	tRNS-Parietal	49	0.715888192536203	0.696059716103232
5212.166	1	Calculation	Sham	50	0.769492449264273	0.836954716325851
3144.688	1	Calculation	Sham	51	0.382601373021769	0.449851635237966
1659.754	1	Calculation	tRNS-Frontal	52	0.993292850850829	0.676906042569607
2420.512	1	Calculation	tRNS-Parietal	53	0.752222765762446	0.632136867707588
4484.698	1	Calculation	tRNS-Parietal	54	0.720093669784358	0.687351175019581
3262.578	1	Calculation	tRNS-Frontal	55	0.634243052753876	0.740405959983944
4847.612	1	Calculation	tRNS-Frontal	56	0.524441978718387	0.639018767655482
2779.392	1	Calculation	tRNS-Frontal	57	0.161124278741311	0.437343733740531
3203.41	1	Calculation	tRNS-Parietal	58	0.590765913553332	0.765434939996803
3414.234	1	Calculation	tRNS-Frontal	59	0.892873994298495	0.806930617760962
2528.666	1	Calculation	tRNS-Frontal	60	1.1365091770516	1.04227477603288
1540.354	1	Calculation	Sham	61	1.06675377476183	0.88359014298972
3210.222	1	Calculation	Sham	62	0.784138781722822	0.835811927888239
3673.78	1	Calculation	tRNS-Parietal	63	0.833655878999922	1.03309640772727
3075.446	1	Calculation	tRNS-Parietal	64	0.613508841018437	0.372399995592637
2732.012	1	Calculation	Sham	65	0.327012051214016	0.488761976892827
2647.412	1	Calculation	tRNS-Parietal	66	0.88503010272206	0.939918248859117
6030.724	1	Calculation	Sham	67	0.20987574225757	0.474102883810225
1015.522	1	Calculation	tRNS-Frontal	68	0.570572044009426	0.737605089057834
1823.38	1	Calculation	Sham	69	0.794573659254324	0.801002598142749
4826.922	1	Calculation	Sham	70	0.807046118782361	0.776476031825023
2038.71	1	Calculation	tRNS-Parietal	71	0.828248344004498	0.972029559885369
3913.566	1	Calculation	Sham	72	0.572967454968747	0.517554402695755
1344.68333333333	2	Calculation	tRNS-Parietal	1	NA	NA
1818.92666666667	2	Calculation	tRNS-Frontal	2	0.83030446557057	0.957100701176901
1912.31666666667	2	Calculation	Sham	3	0.543607301950095	0.741576355177861
2285.02	2	Calculation	Sham	4	0.461343633260997	0.448820242757316
1544.91666666667	2	Calculation	tRNS-Frontal	5	0.933360859936872	0.590722609481355
1101.76833333333	2	Calculation	Sham	6	0.924420772107962	0.803047811648866
1261.47166666667	2	Calculation	tRNS-Parietal	7	0.730729592682783	0.630083079698482
1718.61	2	Calculation	Sham	8	0.833843064726961	0.652320914288997
1992.99166666667	2	Calculation	tRNS-Parietal	9	0.560413472944576	0.496422919714394
1008.11166666667	2	Calculation	tRNS-Parietal	10	0.760253410143198	0.639389117524251
2183.60333333333	2	Calculation	tRNS-Frontal	11	0.507979581092585	0.704664799033662
2709.07333333333	2	Calculation	tRNS-Parietal	12	0.805605155720548	0.708722807976549
963.766666666667	2	Calculation	tRNS-Frontal	13	0.420339171890386	0.261087987921025
2481.89	2	Calculation	tRNS-Parietal	14	0.268407093646043	0.0958286956782496
1592.315	2	Calculation	tRNS-Frontal	15	0.363755218972467	0.183556372495793
1485.26666666667	2	Calculation	Sham	16	1.02416709345507	1.08102040319995
4366.905	2	Calculation	tRNS-Parietal	17	0.219355962240089	0.638314755173663
1401.70333333333	2	Calculation	tRNS-Parietal	18	0.38055037557805	0.363054892516249
1516.75166666667	2	Calculation	Sham	19	0.489453314356599	0.607881973611257
2507.72166666667	2	Calculation	tRNS-Frontal	20	0.65720237127176	0.885231415147312
2248.62833333333	2	Calculation	tRNS-Frontal	21	NA	NA
2699.06166666667	2	Calculation	Sham	22	0.872356146578618	0.754621745585451
1590.35166666667	2	Calculation	tRNS-Frontal	23	0.592044858648698	0.921201757247045
3010.97	2	Calculation	tRNS-Frontal	24	0.483452340367248	1.01159941836508
882.343333333333	2	Calculation	tRNS-Parietal	25	0.43954998503583	0.596153491656797
1283.39666666667	2	Calculation	Sham	26	0.448352340959956	0.618284737513746
3467.26833333333	2	Calculation	tRNS-Frontal	27	0.73364742724158	0.685762665139138
2327.24833333333	2	Calculation	tRNS-Frontal	28	0.706054827066091	0.582529264620747
2670.96333333333	2	Calculation	Sham	29	0.718286786502704	0.20823083674286
1327.44666666667	2	Calculation	tRNS-Frontal	30	0.517524745404426	0.625872063451323
2523.53666666667	2	Calculation	tRNS-Parietal	31	0.452721700787495	0.214178225037043
3435.9	2	Calculation	tRNS-Parietal	32	0.721246635025818	0.603319680412793
3132.54833333333	2	Calculation	tRNS-Frontal	33	0.598854446619531	0.538610695628006
2577.89	2	Calculation	tRNS-Parietal	34	0.72645584220545	0.633101997838619
1532.795	2	Calculation	tRNS-Frontal	35	0.484298592212724	0.437552945421451
3154.26833333333	2	Calculation	tRNS-Parietal	36	0.42759991446149	0.775143216106477
3442.305	2	Calculation	Sham	37	0.698009918312965	0.443330975234364
1220.97333333333	2	Calculation	tRNS-Frontal	38	0.677275749173603	0.574292611863315
1487.37	2	Calculation	tRNS-Parietal	39	0.928084365022263	1.24439843729507
1164.22333333333	2	Calculation	Sham	40	0.762198890150752	0.61426633670858
1003.295	2	Calculation	tRNS-Parietal	41	NA	NA
2192.47333333333	2	Calculation	Sham	42	0.6706537547399	0.9140955271491
1842.38	2	Calculation	tRNS-Parietal	43	0.290650379132647	0.552679253599605
2235.51833333333	2	Calculation	tRNS-Frontal	44	0.557915419686641	0.594300424706065
2311.89	2	Calculation	Sham	45	0.972387152796286	0.444498271555434
1543.33333333333	2	Calculation	tRNS-Frontal	46	0.961694760044216	0.390810119670486
4530.79	2	Calculation	Sham	47	0.0381286766244287	0.700417309197417
1311.16666666667	2	Calculation	Sham	48	0.481738738835189	0.654741058348493
941.545	2	Calculation	tRNS-Parietal	49	0.715888192536203	0.696059716103232
4015.77666666667	2	Calculation	Sham	50	0.769492449264273	0.836954716325851
2113.48833333333	2	Calculation	Sham	51	0.382601373021769	0.449851635237966
1395.91666666667	2	Calculation	tRNS-Frontal	52	0.993292850850829	0.676906042569607
1029.03	2	Calculation	tRNS-Parietal	53	0.752222765762446	0.632136867707588
2996.71333333333	2	Calculation	tRNS-Parietal	54	0.720093669784358	0.687351175019581
2610.87	2	Calculation	tRNS-Frontal	55	0.634243052753876	0.740405959983944
3474.74166666667	2	Calculation	tRNS-Frontal	56	0.524441978718387	0.639018767655482
1766.46166666667	2	Calculation	tRNS-Frontal	57	0.161124278741311	0.437343733740531
2169.21333333333	2	Calculation	tRNS-Parietal	58	0.590765913553332	0.765434939996803
2203.78666666667	2	Calculation	tRNS-Frontal	59	0.892873994298495	0.806930617760962
2194.80666666667	2	Calculation	tRNS-Frontal	60	1.1365091770516	1.04227477603288
1130.9	2	Calculation	Sham	61	1.06675377476183	0.88359014298972
2354.84166666667	2	Calculation	Sham	62	0.784138781722822	0.835811927888239
2759.75833333333	2	Calculation	tRNS-Parietal	63	0.833655878999922	1.03309640772727
3971.93666666667	2	Calculation	tRNS-Parietal	64	0.613508841018437	0.372399995592637
2463.24	2	Calculation	Sham	65	0.327012051214016	0.488761976892827
1974.51833333333	2	Calculation	tRNS-Parietal	66	0.88503010272206	0.939918248859117
3744.455	2	Calculation	Sham	67	0.20987574225757	0.474102883810225
1007.065	2	Calculation	tRNS-Frontal	68	0.570572044009426	0.737605089057834
1604.72166666667	2	Calculation	Sham	69	0.794573659254324	0.801002598142749
4068.23166666667	2	Calculation	Sham	70	0.807046118782361	0.776476031825023
1309.86166666667	2	Calculation	tRNS-Parietal	71	0.828248344004498	0.972029559885369
3246.76833333333	2	Calculation	Sham	72	0.572967454968747	0.517554402695755
1388.84	3	Calculation	tRNS-Parietal	1	NA	NA
1641.42	3	Calculation	tRNS-Frontal	2	0.83030446557057	0.957100701176901
1860.21285714286	3	Calculation	Sham	3	0.543607301950095	0.741576355177861
1624.19857142857	3	Calculation	Sham	4	0.461343633260997	0.448820242757316
1366.42142857143	3	Calculation	tRNS-Frontal	5	0.933360859936872	0.590722609481355
1071.59428571429	3	Calculation	Sham	6	0.924420772107962	0.803047811648866
1187.16714285714	3	Calculation	tRNS-Parietal	7	0.730729592682783	0.630083079698482
1572.70428571429	3	Calculation	Sham	8	0.833843064726961	0.652320914288997
1816.64285714286	3	Calculation	tRNS-Parietal	9	0.560413472944576	0.496422919714394
931.372857142857	3	Calculation	tRNS-Parietal	10	0.760253410143198	0.639389117524251
1891.28571428571	3	Calculation	tRNS-Frontal	11	0.507979581092585	0.704664799033662
1559.66571428571	3	Calculation	tRNS-Parietal	12	0.805605155720548	0.708722807976549
831.748571428571	3	Calculation	tRNS-Frontal	13	0.420339171890386	0.261087987921025
2801.07857142857	3	Calculation	tRNS-Parietal	14	0.268407093646043	0.0958286956782496
1527.06285714286	3	Calculation	tRNS-Frontal	15	0.363755218972467	0.183556372495793
1129.03142857143	3	Calculation	Sham	16	1.02416709345507	1.08102040319995
3194.16857142857	3	Calculation	tRNS-Parietal	17	0.219355962240089	0.638314755173663
1367.48428571429	3	Calculation	tRNS-Parietal	18	0.38055037557805	0.363054892516249
1411.39	3	Calculation	Sham	19	0.489453314356599	0.607881973611257
2329.70714285714	3	Calculation	tRNS-Frontal	20	0.65720237127176	0.885231415147312
1828.97714285714	3	Calculation	tRNS-Frontal	21	NA	NA
2435.03857142857	3	Calculation	Sham	22	0.872356146578618	0.754621745585451
1364.90428571429	3	Calculation	tRNS-Frontal	23	0.592044858648698	0.921201757247045
2955.67285714286	3	Calculation	tRNS-Frontal	24	0.483452340367248	1.01159941836508
891.125714285714	3	Calculation	tRNS-Parietal	25	0.43954998503583	0.596153491656797
1475.51714285714	3	Calculation	Sham	26	0.448352340959956	0.618284737513746
2562.87428571429	3	Calculation	tRNS-Frontal	27	0.73364742724158	0.685762665139138
2080.56285714286	3	Calculation	tRNS-Frontal	28	0.706054827066091	0.582529264620747
1975.53142857143	3	Calculation	Sham	29	0.718286786502704	0.20823083674286
1255.49428571429	3	Calculation	tRNS-Frontal	30	0.517524745404426	0.625872063451323
2311.41142857143	3	Calculation	tRNS-Parietal	31	0.452721700787495	0.214178225037043
2747.35	3	Calculation	tRNS-Parietal	32	0.721246635025818	0.603319680412793
2462.32428571429	3	Calculation	tRNS-Frontal	33	0.598854446619531	0.538610695628006
2626.37142857143	3	Calculation	tRNS-Parietal	34	0.72645584220545	0.633101997838619
1556.36428571429	3	Calculation	tRNS-Frontal	35	0.484298592212724	0.437552945421451
2821.36714285714	3	Calculation	tRNS-Parietal	36	0.42759991446149	0.775143216106477
2611.57142857143	3	Calculation	Sham	37	0.698009918312965	0.443330975234364
1322.71428571429	3	Calculation	tRNS-Frontal	38	0.677275749173603	0.574292611863315
1378.11714285714	3	Calculation	tRNS-Parietal	39	0.928084365022263	1.24439843729507
1231.02285714286	3	Calculation	Sham	40	0.762198890150752	0.61426633670858
1089.65714285714	3	Calculation	tRNS-Parietal	41	NA	NA
1849.62714285714	3	Calculation	Sham	42	0.6706537547399	0.9140955271491
1597.79428571429	3	Calculation	tRNS-Parietal	43	0.290650379132647	0.552679253599605
1774.77	3	Calculation	tRNS-Frontal	44	0.557915419686641	0.594300424706065
1781.14142857143	3	Calculation	Sham	45	0.972387152796286	0.444498271555434
1342.02142857143	3	Calculation	tRNS-Frontal	46	0.961694760044216	0.390810119670486
5007.5	3	Calculation	Sham	47	0.0381286766244287	0.700417309197417
1354.26285714286	3	Calculation	Sham	48	0.481738738835189	0.654741058348493
978.08	3	Calculation	tRNS-Parietal	49	0.715888192536203	0.696059716103232
3582.53857142857	3	Calculation	Sham	50	0.769492449264273	0.836954716325851
1645.99142857143	3	Calculation	Sham	51	0.382601373021769	0.449851635237966
1440.96857142857	3	Calculation	tRNS-Frontal	52	0.993292850850829	0.676906042569607
1144.06428571429	3	Calculation	tRNS-Parietal	53	0.752222765762446	0.632136867707588
2748.32428571429	3	Calculation	tRNS-Parietal	54	0.720093669784358	0.687351175019581
2436.96	3	Calculation	tRNS-Frontal	55	0.634243052753876	0.740405959983944
2627.24714285714	3	Calculation	tRNS-Frontal	56	0.524441978718387	0.639018767655482
1595.04714285714	3	Calculation	tRNS-Frontal	57	0.161124278741311	0.437343733740531
1836.13428571429	3	Calculation	tRNS-Parietal	58	0.590765913553332	0.765434939996803
1758.18285714286	3	Calculation	tRNS-Frontal	59	0.892873994298495	0.806930617760962
1776.58857142857	3	Calculation	tRNS-Frontal	60	1.1365091770516	1.04227477603288
1147.41285714286	3	Calculation	Sham	61	1.06675377476183	0.88359014298972
2009.47571428571	3	Calculation	Sham	62	0.784138781722822	0.835811927888239
2669.42	3	Calculation	tRNS-Parietal	63	0.833655878999922	1.03309640772727
2703.43571428571	3	Calculation	tRNS-Parietal	64	0.613508841018437	0.372399995592637
2165.90428571429	3	Calculation	Sham	65	0.327012051214016	0.488761976892827
2035.21285714286	3	Calculation	tRNS-Parietal	66	0.88503010272206	0.939918248859117
3500.05428571429	3	Calculation	Sham	67	0.20987574225757	0.474102883810225
685.055714285714	3	Calculation	tRNS-Frontal	68	0.570572044009426	0.737605089057834
1527.10142857143	3	Calculation	Sham	69	0.794573659254324	0.801002598142749
3011.77	3	Calculation	Sham	70	0.807046118782361	0.776476031825023
1131.93571428571	3	Calculation	tRNS-Parietal	71	0.828248344004498	0.972029559885369
3097.34	3	Calculation	Sham	72	0.572967454968747	0.517554402695755
1423.695	4	Calculation	tRNS-Parietal	1	NA	NA
1812.8	4	Calculation	tRNS-Frontal	2	0.83030446557057	0.957100701176901
1668.36875	4	Calculation	Sham	3	0.543607301950095	0.741576355177861
1461.47125	4	Calculation	Sham	4	0.461343633260997	0.448820242757316
1298.68	4	Calculation	tRNS-Frontal	5	0.933360859936872	0.590722609481355
1143.47875	4	Calculation	Sham	6	0.924420772107962	0.803047811648866
1084.805	4	Calculation	tRNS-Parietal	7	0.730729592682783	0.630083079698482
1699.18625	4	Calculation	Sham	8	0.833843064726961	0.652320914288997
1682.47875	4	Calculation	tRNS-Parietal	9	0.560413472944576	0.496422919714394
974.48625	4	Calculation	tRNS-Parietal	10	0.760253410143198	0.639389117524251
1715.535	4	Calculation	tRNS-Frontal	11	0.507979581092585	0.704664799033662
1203.395	4	Calculation	tRNS-Parietal	12	0.805605155720548	0.708722807976549
953.53375	4	Calculation	tRNS-Frontal	13	0.420339171890386	0.261087987921025
2285.235	4	Calculation	tRNS-Parietal	14	0.268407093646043	0.0958286956782496
1520.08125	4	Calculation	tRNS-Frontal	15	0.363755218972467	0.183556372495793
1089.84	4	Calculation	Sham	16	1.02416709345507	1.08102040319995
3670.07625	4	Calculation	tRNS-Parietal	17	0.219355962240089	0.638314755173663
1336.605	4	Calculation	tRNS-Parietal	18	0.38055037557805	0.363054892516249
1480.49875	4	Calculation	Sham	19	0.489453314356599	0.607881973611257
1950.97125	4	Calculation	tRNS-Frontal	20	0.65720237127176	0.885231415147312
1495.43625	4	Calculation	tRNS-Frontal	21	NA	NA
1947.93125	4	Calculation	Sham	22	0.872356146578618	0.754621745585451
1343.43875	4	Calculation	tRNS-Frontal	23	0.592044858648698	0.921201757247045
2937.965	4	Calculation	tRNS-Frontal	24	0.483452340367248	1.01159941836508
1007.48	4	Calculation	tRNS-Parietal	25	0.43954998503583	0.596153491656797
1153.39625	4	Calculation	Sham	26	0.448352340959956	0.618284737513746
2345.8525	4	Calculation	tRNS-Frontal	27	0.73364742724158	0.685762665139138
1665.11125	4	Calculation	tRNS-Frontal	28	0.706054827066091	0.582529264620747
1879.48	4	Calculation	Sham	29	0.718286786502704	0.20823083674286
1252.4875	4	Calculation	tRNS-Frontal	30	0.517524745404426	0.625872063451323
2138.82625	4	Calculation	tRNS-Parietal	31	0.452721700787495	0.214178225037043
2619.40125	4	Calculation	tRNS-Parietal	32	0.721246635025818	0.603319680412793
1898.08375	4	Calculation	tRNS-Frontal	33	0.598854446619531	0.538610695628006
2126.18	4	Calculation	tRNS-Parietal	34	0.72645584220545	0.633101997838619
1376.84	4	Calculation	tRNS-Frontal	35	0.484298592212724	0.437552945421451
2188.7025	4	Calculation	tRNS-Parietal	36	0.42759991446149	0.775143216106477
2265.31125	4	Calculation	Sham	37	0.698009918312965	0.443330975234364
1169.68	4	Calculation	tRNS-Frontal	38	0.677275749173603	0.574292611863315
1094.11125	4	Calculation	tRNS-Parietal	39	0.928084365022263	1.24439843729507
897.165	4	Calculation	Sham	40	0.762198890150752	0.61426633670858
1034.59125	4	Calculation	tRNS-Parietal	41	NA	NA
2061.94375	4	Calculation	Sham	42	0.6706537547399	0.9140955271491
1404.59875	4	Calculation	tRNS-Parietal	43	0.290650379132647	0.552679253599605
1531.575	4	Calculation	tRNS-Frontal	44	0.557915419686641	0.594300424706065
1677.47875	4	Calculation	Sham	45	0.972387152796286	0.444498271555434
1123.3125	4	Calculation	tRNS-Frontal	46	0.961694760044216	0.390810119670486
4140.11875	4	Calculation	Sham	47	0.0381286766244287	0.700417309197417
1082.8675	4	Calculation	Sham	48	0.481738738835189	0.654741058348493
1014.06875	4	Calculation	tRNS-Parietal	49	0.715888192536203	0.696059716103232
3487.41625	4	Calculation	Sham	50	0.769492449264273	0.836954716325851
1636.27875	4	Calculation	Sham	51	0.382601373021769	0.449851635237966
1185.67375	4	Calculation	tRNS-Frontal	52	0.993292850850829	0.676906042569607
1341.6875	4	Calculation	tRNS-Parietal	53	0.752222765762446	0.632136867707588
3188.54875	4	Calculation	tRNS-Parietal	54	0.720093669784358	0.687351175019581
2406.375	4	Calculation	tRNS-Frontal	55	0.634243052753876	0.740405959983944
2867.16	4	Calculation	tRNS-Frontal	56	0.524441978718387	0.639018767655482
1754.235	4	Calculation	tRNS-Frontal	57	0.161124278741311	0.437343733740531
1886.18125	4	Calculation	tRNS-Parietal	58	0.590765913553332	0.765434939996803
1651.8825	4	Calculation	tRNS-Frontal	59	0.892873994298495	0.806930617760962
1714.355	4	Calculation	tRNS-Frontal	60	1.1365091770516	1.04227477603288
1084.38125	4	Calculation	Sham	61	1.06675377476183	0.88359014298972
2060.72875	4	Calculation	Sham	62	0.784138781722822	0.835811927888239
2282.06875	4	Calculation	tRNS-Parietal	63	0.833655878999922	1.03309640772727
2736.89625	4	Calculation	tRNS-Parietal	64	0.613508841018437	0.372399995592637
1856.0475	4	Calculation	Sham	65	0.327012051214016	0.488761976892827
1912.30625	4	Calculation	tRNS-Parietal	66	0.88503010272206	0.939918248859117
2449.66	4	Calculation	Sham	67	0.20987574225757	0.474102883810225
807.78625	4	Calculation	tRNS-Frontal	68	0.570572044009426	0.737605089057834
1489.2775	4	Calculation	Sham	69	0.794573659254324	0.801002598142749
2688.965	4	Calculation	Sham	70	0.807046118782361	0.776476031825023
1038.01375	4	Calculation	tRNS-Parietal	71	0.828248344004498	0.972029559885369
2768.175	4	Calculation	Sham	72	0.572967454968747	0.517554402695755
1295.88	5	Calculation	tRNS-Parietal	1	NA	NA
1828.65285714286	5	Calculation	tRNS-Frontal	2	0.83030446557057	0.957100701176901
1520.23142857143	5	Calculation	Sham	3	0.543607301950095	0.741576355177861
1244.54	5	Calculation	Sham	4	0.461343633260997	0.448820242757316
1303.81571428571	5	Calculation	tRNS-Frontal	5	0.933360859936872	0.590722609481355
1168.73857142857	5	Calculation	Sham	6	0.924420772107962	0.803047811648866
1249.80142857143	5	Calculation	tRNS-Parietal	7	0.730729592682783	0.630083079698482
1466.37285714286	5	Calculation	Sham	8	0.833843064726961	0.652320914288997
1551.76857142857	5	Calculation	tRNS-Parietal	9	0.560413472944576	0.496422919714394
805.102857142857	5	Calculation	tRNS-Parietal	10	0.760253410143198	0.639389117524251
1943.00857142857	5	Calculation	tRNS-Frontal	11	0.507979581092585	0.704664799033662
1466.19	5	Calculation	tRNS-Parietal	12	0.805605155720548	0.708722807976549
1048.57285714286	5	Calculation	tRNS-Frontal	13	0.420339171890386	0.261087987921025
2980.68285714286	5	Calculation	tRNS-Parietal	14	0.268407093646043	0.0958286956782496
1379.23142857143	5	Calculation	tRNS-Frontal	15	0.363755218972467	0.183556372495793
992.937142857143	5	Calculation	Sham	16	1.02416709345507	1.08102040319995
2776.51571428571	5	Calculation	tRNS-Parietal	17	0.219355962240089	0.638314755173663
1334.37428571429	5	Calculation	tRNS-Parietal	18	0.38055037557805	0.363054892516249
1321.54714285714	5	Calculation	Sham	19	0.489453314356599	0.607881973611257
1895.50857142857	5	Calculation	tRNS-Frontal	20	0.65720237127176	0.885231415147312
1501.71285714286	5	Calculation	tRNS-Frontal	21	NA	NA
2623.96714285714	5	Calculation	Sham	22	0.872356146578618	0.754621745585451
2246.06285714286	5	Calculation	tRNS-Frontal	23	0.592044858648698	0.921201757247045
3098.29285714286	5	Calculation	tRNS-Frontal	24	0.483452340367248	1.01159941836508
1047.69	5	Calculation	tRNS-Parietal	25	0.43954998503583	0.596153491656797
1102.35571428571	5	Calculation	Sham	26	0.448352340959956	0.618284737513746
3161.67285714286	5	Calculation	tRNS-Frontal	27	0.73364742724158	0.685762665139138
1834.76428571429	5	Calculation	tRNS-Frontal	28	0.706054827066091	0.582529264620747
1779.61142857143	5	Calculation	Sham	29	0.718286786502704	0.20823083674286
1533.57285714286	5	Calculation	tRNS-Frontal	30	0.517524745404426	0.625872063451323
1858.42142857143	5	Calculation	tRNS-Parietal	31	0.452721700787495	0.214178225037043
2633.59571428571	5	Calculation	tRNS-Parietal	32	0.721246635025818	0.603319680412793
1904.23714285714	5	Calculation	tRNS-Frontal	33	0.598854446619531	0.538610695628006
2000.73	5	Calculation	tRNS-Parietal	34	0.72645584220545	0.633101997838619
1257.12571428571	5	Calculation	tRNS-Frontal	35	0.484298592212724	0.437552945421451
2154.24	5	Calculation	tRNS-Parietal	36	0.42759991446149	0.775143216106477
2939.82	5	Calculation	Sham	37	0.698009918312965	0.443330975234364
1140.07142857143	5	Calculation	tRNS-Frontal	38	0.677275749173603	0.574292611863315
1170.90285714286	5	Calculation	tRNS-Parietal	39	0.928084365022263	1.24439843729507
872.3	5	Calculation	Sham	40	0.762198890150752	0.61426633670858
949.017142857143	5	Calculation	tRNS-Parietal	41	NA	NA
2035.59428571429	5	Calculation	Sham	42	0.6706537547399	0.9140955271491
1428.27142857143	5	Calculation	tRNS-Parietal	43	0.290650379132647	0.552679253599605
1428.54	5	Calculation	tRNS-Frontal	44	0.557915419686641	0.594300424706065
1516.20714285714	5	Calculation	Sham	45	0.972387152796286	0.444498271555434
1032.44571428571	5	Calculation	tRNS-Frontal	46	0.961694760044216	0.390810119670486
3952.54	5	Calculation	Sham	47	0.0381286766244287	0.700417309197417
1180.87285714286	5	Calculation	Sham	48	0.481738738835189	0.654741058348493
963.665714285714	5	Calculation	tRNS-Parietal	49	0.715888192536203	0.696059716103232
3900.67428571429	5	Calculation	Sham	50	0.769492449264273	0.836954716325851
1655.41142857143	5	Calculation	Sham	51	0.382601373021769	0.449851635237966
1620.79285714286	5	Calculation	tRNS-Frontal	52	0.993292850850829	0.676906042569607
1388.89	5	Calculation	tRNS-Parietal	53	0.752222765762446	0.632136867707588
3000.77	5	Calculation	tRNS-Parietal	54	0.720093669784358	0.687351175019581
2256.05571428571	5	Calculation	tRNS-Frontal	55	0.634243052753876	0.740405959983944
3368.18857142857	5	Calculation	tRNS-Frontal	56	0.524441978718387	0.639018767655482
1870.08857142857	5	Calculation	tRNS-Frontal	57	0.161124278741311	0.437343733740531
1893	5	Calculation	tRNS-Parietal	58	0.590765913553332	0.765434939996803
1449.13571428571	5	Calculation	tRNS-Frontal	59	0.892873994298495	0.806930617760962
1512.06285714286	5	Calculation	tRNS-Frontal	60	1.1365091770516	1.04227477603288
928.824285714286	5	Calculation	Sham	61	1.06675377476183	0.88359014298972
1703.36428571429	5	Calculation	Sham	62	0.784138781722822	0.835811927888239
2342.61	5	Calculation	tRNS-Parietal	63	0.833655878999922	1.03309640772727
3256.46	5	Calculation	tRNS-Parietal	64	0.613508841018437	0.372399995592637
1671.82714285714	5	Calculation	Sham	65	0.327012051214016	0.488761976892827
1633.19142857143	5	Calculation	tRNS-Parietal	66	0.88503010272206	0.939918248859117
2549.64285714286	5	Calculation	Sham	67	0.20987574225757	0.474102883810225
726.905714285714	5	Calculation	tRNS-Frontal	68	0.570572044009426	0.737605089057834
1561.18285714286	5	Calculation	Sham	69	0.794573659254324	0.801002598142749
3017.16	5	Calculation	Sham	70	0.807046118782361	0.776476031825023
1380.90571428571	5	Calculation	tRNS-Parietal	71	0.828248344004498	0.972029559885369
2144.22142857143	5	Calculation	Sham	72	0.572967454968747	0.517554402695755
463.932	1	Drill	tRNS-Parietal	1	NA	NA
664.554	1	Drill	tRNS-Frontal	2	0.83030446557057	0.957100701176901
639.312	1	Drill	Sham	3	0.543607301950095	0.741576355177861
779.778	1	Drill	Sham	4	0.461343633260997	0.448820242757316
558.944	1	Drill	tRNS-Frontal	5	0.933360859936872	0.590722609481355
784.622	1	Drill	Sham	6	0.924420772107962	0.803047811648866
471.136	1	Drill	tRNS-Parietal	7	0.730729592682783	0.630083079698482
605.856	1	Drill	Sham	8	0.833843064726961	0.652320914288997
1317.444	1	Drill	tRNS-Parietal	9	0.560413472944576	0.496422919714394
778.932	1	Drill	tRNS-Parietal	10	0.760253410143198	0.639389117524251
858.42	1	Drill	tRNS-Frontal	11	0.507979581092585	0.704664799033662
709.922	1	Drill	tRNS-Parietal	12	0.805605155720548	0.708722807976549
473.088	1	Drill	tRNS-Frontal	13	0.420339171890386	0.261087987921025
711.732	1	Drill	tRNS-Parietal	14	0.268407093646043	0.0958286956782496
470.7	1	Drill	tRNS-Frontal	15	0.363755218972467	0.183556372495793
605.232	1	Drill	Sham	16	1.02416709345507	1.08102040319995
1932.944	1	Drill	tRNS-Parietal	17	0.219355962240089	0.638314755173663
659.024	1	Drill	tRNS-Parietal	18	0.38055037557805	0.363054892516249
873.222	1	Drill	Sham	19	0.489453314356599	0.607881973611257
868.144	1	Drill	tRNS-Frontal	20	0.65720237127176	0.885231415147312
1021.002	1	Drill	tRNS-Frontal	21	NA	NA
1101.734	1	Drill	Sham	22	0.872356146578618	0.754621745585451
501.044	1	Drill	tRNS-Frontal	23	0.592044858648698	0.921201757247045
1276.888	1	Drill	tRNS-Frontal	24	0.483452340367248	1.01159941836508
365.014	1	Drill	tRNS-Parietal	25	0.43954998503583	0.596153491656797
762.724	1	Drill	Sham	26	0.448352340959956	0.618284737513746
663.956	1	Drill	tRNS-Frontal	27	0.73364742724158	0.685762665139138
951.72	1	Drill	tRNS-Frontal	28	0.706054827066091	0.582529264620747
596.066	1	Drill	Sham	29	0.718286786502704	0.20823083674286
857.088	1	Drill	tRNS-Frontal	30	0.517524745404426	0.625872063451323
893.612	1	Drill	tRNS-Parietal	31	0.452721700787495	0.214178225037043
649.854	1	Drill	tRNS-Parietal	32	0.721246635025818	0.603319680412793
664.834	1	Drill	tRNS-Frontal	33	0.598854446619531	0.538610695628006
448.11	1	Drill	tRNS-Parietal	34	0.72645584220545	0.633101997838619
967.32	1	Drill	tRNS-Frontal	35	0.484298592212724	0.437552945421451
583.636	1	Drill	tRNS-Parietal	36	0.42759991446149	0.775143216106477
662.332	1	Drill	Sham	37	0.698009918312965	0.443330975234364
433.388	1	Drill	tRNS-Frontal	38	0.677275749173603	0.574292611863315
621.078	1	Drill	tRNS-Parietal	39	0.928084365022263	1.24439843729507
557.656	1	Drill	Sham	40	0.762198890150752	0.61426633670858
558.466	1	Drill	tRNS-Parietal	41	NA	NA
643.466	1	Drill	Sham	42	0.6706537547399	0.9140955271491
759.212	1	Drill	tRNS-Parietal	43	0.290650379132647	0.552679253599605
1246.432	1	Drill	tRNS-Frontal	44	0.557915419686641	0.594300424706065
637.934	1	Drill	Sham	45	0.972387152796286	0.444498271555434
559.668	1	Drill	tRNS-Frontal	46	0.961694760044216	0.390810119670486
615.234	1	Drill	Sham	47	0.0381286766244287	0.700417309197417
415.09	1	Drill	Sham	48	0.481738738835189	0.654741058348493
520.79	1	Drill	tRNS-Parietal	49	0.715888192536203	0.696059716103232
933.232	1	Drill	Sham	50	0.769492449264273	0.836954716325851
953.21	1	Drill	Sham	51	0.382601373021769	0.449851635237966
347.334	1	Drill	tRNS-Frontal	52	0.993292850850829	0.676906042569607
476.534	1	Drill	tRNS-Parietal	53	0.752222765762446	0.632136867707588
709.434	1	Drill	tRNS-Parietal	54	0.720093669784358	0.687351175019581
920.312	1	Drill	tRNS-Frontal	55	0.634243052753876	0.740405959983944
1178.646	1	Drill	tRNS-Frontal	56	0.524441978718387	0.639018767655482
881.81	1	Drill	tRNS-Frontal	57	0.161124278741311	0.437343733740531
587.042	1	Drill	tRNS-Parietal	58	0.590765913553332	0.765434939996803
917.832	1	Drill	tRNS-Frontal	59	0.892873994298495	0.806930617760962
514.344	1	Drill	tRNS-Frontal	60	1.1365091770516	1.04227477603288
624.178	1	Drill	Sham	61	1.06675377476183	0.88359014298972
1283.39	1	Drill	Sham	62	0.784138781722822	0.835811927888239
1065.544	1	Drill	tRNS-Parietal	63	0.833655878999922	1.03309640772727
455.81	1	Drill	tRNS-Parietal	64	0.613508841018437	0.372399995592637
526.622	1	Drill	Sham	65	0.327012051214016	0.488761976892827
880.934	1	Drill	tRNS-Parietal	66	0.88503010272206	0.939918248859117
1306.31	1	Drill	Sham	67	0.20987574225757	0.474102883810225
408.312	1	Drill	tRNS-Frontal	68	0.570572044009426	0.737605089057834
746.466	1	Drill	Sham	69	0.794573659254324	0.801002598142749
711.656	1	Drill	Sham	70	0.807046118782361	0.776476031825023
835.414	1	Drill	tRNS-Parietal	71	0.828248344004498	0.972029559885369
973.19	1	Drill	Sham	72	0.572967454968747	0.517554402695755
455.361666666667	2	Drill	tRNS-Parietal	1	NA	NA
450.638333333333	2	Drill	tRNS-Frontal	2	0.83030446557057	0.957100701176901
742.768333333333	2	Drill	Sham	3	0.543607301950095	0.741576355177861
775.323333333333	2	Drill	Sham	4	0.461343633260997	0.448820242757316
418.715	2	Drill	tRNS-Frontal	5	0.933360859936872	0.590722609481355
658.52	2	Drill	Sham	6	0.924420772107962	0.803047811648866
403.536666666667	2	Drill	tRNS-Parietal	7	0.730729592682783	0.630083079698482
681.268333333333	2	Drill	Sham	8	0.833843064726961	0.652320914288997
633.786666666667	2	Drill	tRNS-Parietal	9	0.560413472944576	0.496422919714394
454.415	2	Drill	tRNS-Parietal	10	0.760253410143198	0.639389117524251
723.251666666667	2	Drill	tRNS-Frontal	11	0.507979581092585	0.704664799033662
687.193333333333	2	Drill	tRNS-Parietal	12	0.805605155720548	0.708722807976549
360.536666666667	2	Drill	tRNS-Frontal	13	0.420339171890386	0.261087987921025
626.768333333333	2	Drill	tRNS-Parietal	14	0.268407093646043	0.0958286956782496
324.24	2	Drill	tRNS-Frontal	15	0.363755218972467	0.183556372495793
471.201666666667	2	Drill	Sham	16	1.02416709345507	1.08102040319995
1466.46	2	Drill	tRNS-Parietal	17	0.219355962240089	0.638314755173663
552.435	2	Drill	tRNS-Parietal	18	0.38055037557805	0.363054892516249
1053.51833333333	2	Drill	Sham	19	0.489453314356599	0.607881973611257
638.493333333333	2	Drill	tRNS-Frontal	20	0.65720237127176	0.885231415147312
698.805	2	Drill	tRNS-Frontal	21	NA	NA
915.878333333333	2	Drill	Sham	22	0.872356146578618	0.754621745585451
357.888333333333	2	Drill	tRNS-Frontal	23	0.592044858648698	0.921201757247045
1140.62833333333	2	Drill	tRNS-Frontal	24	0.483452340367248	1.01159941836508
335.916666666667	2	Drill	tRNS-Parietal	25	0.43954998503583	0.596153491656797
844.455	2	Drill	Sham	26	0.448352340959956	0.618284737513746
1264.51666666667	2	Drill	tRNS-Frontal	27	0.73364742724158	0.685762665139138
892.405	2	Drill	tRNS-Frontal	28	0.706054827066091	0.582529264620747
332.768333333333	2	Drill	Sham	29	0.718286786502704	0.20823083674286
764.788333333333	2	Drill	tRNS-Frontal	30	0.517524745404426	0.625872063451323
909.471666666666	2	Drill	tRNS-Parietal	31	0.452721700787495	0.214178225037043
586.443333333333	2	Drill	tRNS-Parietal	32	0.721246635025818	0.603319680412793
575.693333333333	2	Drill	tRNS-Frontal	33	0.598854446619531	0.538610695628006
355.536666666667	2	Drill	tRNS-Parietal	34	0.72645584220545	0.633101997838619
843.37	2	Drill	tRNS-Frontal	35	0.484298592212724	0.437552945421451
370.528333333333	2	Drill	tRNS-Parietal	36	0.42759991446149	0.775143216106477
497.51	2	Drill	Sham	37	0.698009918312965	0.443330975234364
368.22	2	Drill	tRNS-Frontal	38	0.677275749173603	0.574292611863315
523.063333333333	2	Drill	tRNS-Parietal	39	0.928084365022263	1.24439843729507
475.648333333333	2	Drill	Sham	40	0.762198890150752	0.61426633670858
633.51	2	Drill	tRNS-Parietal	41	NA	NA
487.093333333333	2	Drill	Sham	42	0.6706537547399	0.9140955271491
539.331666666667	2	Drill	tRNS-Parietal	43	0.290650379132647	0.552679253599605
1072.59	2	Drill	tRNS-Frontal	44	0.557915419686641	0.594300424706065
382.136666666667	2	Drill	Sham	45	0.972387152796286	0.444498271555434
456.361666666667	2	Drill	tRNS-Frontal	46	0.961694760044216	0.390810119670486
810.036666666667	2	Drill	Sham	47	0.0381286766244287	0.700417309197417
361.148333333333	2	Drill	Sham	48	0.481738738835189	0.654741058348493
318.343333333333	2	Drill	tRNS-Parietal	49	0.715888192536203	0.696059716103232
963.12	2	Drill	Sham	50	0.769492449264273	0.836954716325851
863.5	2	Drill	Sham	51	0.382601373021769	0.449851635237966
310.481666666667	2	Drill	tRNS-Frontal	52	0.993292850850829	0.676906042569607
345.75	2	Drill	tRNS-Parietal	53	0.752222765762446	0.632136867707588
691.685	2	Drill	tRNS-Parietal	54	0.720093669784358	0.687351175019581
915.203333333333	2	Drill	tRNS-Frontal	55	0.634243052753876	0.740405959983944
1095.35166666667	2	Drill	tRNS-Frontal	56	0.524441978718387	0.639018767655482
935.065	2	Drill	tRNS-Frontal	57	0.161124278741311	0.437343733740531
403.438333333333	2	Drill	tRNS-Parietal	58	0.590765913553332	0.765434939996803
1107.32666666667	2	Drill	tRNS-Frontal	59	0.892873994298495	0.806930617760962
376.046666666667	2	Drill	tRNS-Frontal	60	1.1365091770516	1.04227477603288
475.01	2	Drill	Sham	61	1.06675377476183	0.88359014298972
871.018333333333	2	Drill	Sham	62	0.784138781722822	0.835811927888239
962.925	2	Drill	tRNS-Parietal	63	0.833655878999922	1.03309640772727
437.006666666667	2	Drill	tRNS-Parietal	64	0.613508841018437	0.372399995592637
404.018333333333	2	Drill	Sham	65	0.327012051214016	0.488761976892827
692.166666666667	2	Drill	tRNS-Parietal	66	0.88503010272206	0.939918248859117
1177.85	2	Drill	Sham	67	0.20987574225757	0.474102883810225
364.906666666667	2	Drill	tRNS-Frontal	68	0.570572044009426	0.737605089057834
462.203333333333	2	Drill	Sham	69	0.794573659254324	0.801002598142749
1184.86166666667	2	Drill	Sham	70	0.807046118782361	0.776476031825023
670.39	2	Drill	tRNS-Parietal	71	0.828248344004498	0.972029559885369
871.396666666667	2	Drill	Sham	72	0.572967454968747	0.517554402695755
478.158571428571	3	Drill	tRNS-Parietal	1	NA	NA
520.102857142857	3	Drill	tRNS-Frontal	2	0.83030446557057	0.957100701176901
890.095714285714	3	Drill	Sham	3	0.543607301950095	0.741576355177861
600.937142857143	3	Drill	Sham	4	0.461343633260997	0.448820242757316
301.578571428571	3	Drill	tRNS-Frontal	5	0.933360859936872	0.590722609481355
453.904285714286	3	Drill	Sham	6	0.924420772107962	0.803047811648866
380.914285714286	3	Drill	tRNS-Parietal	7	0.730729592682783	0.630083079698482
896.16	3	Drill	Sham	8	0.833843064726961	0.652320914288997
609.93	3	Drill	tRNS-Parietal	9	0.560413472944576	0.496422919714394
486.832857142857	3	Drill	tRNS-Parietal	10	0.760253410143198	0.639389117524251
532.507142857143	3	Drill	tRNS-Frontal	11	0.507979581092585	0.704664799033662
530.58	3	Drill	tRNS-Parietal	12	0.805605155720548	0.708722807976549
349.238571428571	3	Drill	tRNS-Frontal	13	0.420339171890386	0.261087987921025
792.095714285714	3	Drill	tRNS-Parietal	14	0.268407093646043	0.0958286956782496
312.11	3	Drill	tRNS-Frontal	15	0.363755218972467	0.183556372495793
289.722857142857	3	Drill	Sham	16	1.02416709345507	1.08102040319995
1046.28428571429	3	Drill	tRNS-Parietal	17	0.219355962240089	0.638314755173663
505.151428571429	3	Drill	tRNS-Parietal	18	0.38055037557805	0.363054892516249
1099.98285714286	3	Drill	Sham	19	0.489453314356599	0.607881973611257
527.768571428571	3	Drill	tRNS-Frontal	20	0.65720237127176	0.885231415147312
616.334285714286	3	Drill	tRNS-Frontal	21	NA	NA
765.451428571429	3	Drill	Sham	22	0.872356146578618	0.754621745585451
390.594285714286	3	Drill	tRNS-Frontal	23	0.592044858648698	0.921201757247045
1111.22857142857	3	Drill	tRNS-Frontal	24	0.483452340367248	1.01159941836508
289.46	3	Drill	tRNS-Parietal	25	0.43954998503583	0.596153491656797
678.66	3	Drill	Sham	26	0.448352340959956	0.618284737513746
1017.57142857143	3	Drill	tRNS-Frontal	27	0.73364742724158	0.685762665139138
788.365714285714	3	Drill	tRNS-Frontal	28	0.706054827066091	0.582529264620747
246.728571428571	3	Drill	Sham	29	0.718286786502704	0.20823083674286
666.881428571429	3	Drill	tRNS-Frontal	30	0.517524745404426	0.625872063451323
880.834285714286	3	Drill	tRNS-Parietal	31	0.452721700787495	0.214178225037043
400.601428571429	3	Drill	tRNS-Parietal	32	0.721246635025818	0.603319680412793
340.127142857143	3	Drill	tRNS-Frontal	33	0.598854446619531	0.538610695628006
269.301428571429	3	Drill	tRNS-Parietal	34	0.72645584220545	0.633101997838619
743.501428571429	3	Drill	tRNS-Frontal	35	0.484298592212724	0.437552945421451
369.674285714286	3	Drill	tRNS-Parietal	36	0.42759991446149	0.775143216106477
409.412857142857	3	Drill	Sham	37	0.698009918312965	0.443330975234364
357.144285714286	3	Drill	tRNS-Frontal	38	0.677275749173603	0.574292611863315
456.334285714286	3	Drill	tRNS-Parietal	39	0.928084365022263	1.24439843729507
419.134285714286	3	Drill	Sham	40	0.762198890150752	0.61426633670858
454.08	3	Drill	tRNS-Parietal	41	NA	NA
481.165714285714	3	Drill	Sham	42	0.6706537547399	0.9140955271491
594.46	3	Drill	tRNS-Parietal	43	0.290650379132647	0.552679253599605
741.144285714286	3	Drill	tRNS-Frontal	44	0.557915419686641	0.594300424706065
327.334285714286	3	Drill	Sham	45	0.972387152796286	0.444498271555434
445.435714285714	3	Drill	tRNS-Frontal	46	0.961694760044216	0.390810119670486
557.308571428571	3	Drill	Sham	47	0.0381286766244287	0.700417309197417
372.27	3	Drill	Sham	48	0.481738738835189	0.654741058348493
181.19	3	Drill	tRNS-Parietal	49	0.715888192536203	0.696059716103232
870.087142857143	3	Drill	Sham	50	0.769492449264273	0.836954716325851
689.674285714286	3	Drill	Sham	51	0.382601373021769	0.449851635237966
350.032857142857	3	Drill	tRNS-Frontal	52	0.993292850850829	0.676906042569607
344.794285714286	3	Drill	tRNS-Parietal	53	0.752222765762446	0.632136867707588
569.605714285714	3	Drill	tRNS-Parietal	54	0.720093669784358	0.687351175019581
745.104285714286	3	Drill	tRNS-Frontal	55	0.634243052753876	0.740405959983944
783.141428571428	3	Drill	tRNS-Frontal	56	0.524441978718387	0.639018767655482
687.65	3	Drill	tRNS-Frontal	57	0.161124278741311	0.437343733740531
468.76	3	Drill	tRNS-Parietal	58	0.590765913553332	0.765434939996803
713.865714285714	3	Drill	tRNS-Frontal	59	0.892873994298495	0.806930617760962
254.062857142857	3	Drill	tRNS-Frontal	60	1.1365091770516	1.04227477603288
477.76	3	Drill	Sham	61	1.06675377476183	0.88359014298972
626.148571428571	3	Drill	Sham	62	0.784138781722822	0.835811927888239
602.231428571429	3	Drill	tRNS-Parietal	63	0.833655878999922	1.03309640772727
367.775714285714	3	Drill	tRNS-Parietal	64	0.613508841018437	0.372399995592637
297.017142857143	3	Drill	Sham	65	0.327012051214016	0.488761976892827
734.167142857143	3	Drill	tRNS-Parietal	66	0.88503010272206	0.939918248859117
830.642857142857	3	Drill	Sham	67	0.20987574225757	0.474102883810225
326.42	3	Drill	tRNS-Frontal	68	0.570572044009426	0.737605089057834
546.102857142857	3	Drill	Sham	69	0.794573659254324	0.801002598142749
884.371428571429	3	Drill	Sham	70	0.807046118782361	0.776476031825023
550.34	3	Drill	tRNS-Parietal	71	0.828248344004498	0.972029559885369
817.62	3	Drill	Sham	72	0.572967454968747	0.517554402695755
434.24375	4	Drill	tRNS-Parietal	1	NA	NA
553.30625	4	Drill	tRNS-Frontal	2	0.83030446557057	0.957100701176901
824.50125	4	Drill	Sham	3	0.543607301950095	0.741576355177861
622.93875	4	Drill	Sham	4	0.461343633260997	0.448820242757316
369.59125	4	Drill	tRNS-Frontal	5	0.933360859936872	0.590722609481355
507.98	4	Drill	Sham	6	0.924420772107962	0.803047811648866
354.2425	4	Drill	tRNS-Parietal	7	0.730729592682783	0.630083079698482
677.03375	4	Drill	Sham	8	0.833843064726961	0.652320914288997
656.84625	4	Drill	tRNS-Parietal	9	0.560413472944576	0.496422919714394
429.02	4	Drill	tRNS-Parietal	10	0.760253410143198	0.639389117524251
427.81375	4	Drill	tRNS-Frontal	11	0.507979581092585	0.704664799033662
421.0975	4	Drill	tRNS-Parietal	12	0.805605155720548	0.708722807976549
398.015	4	Drill	tRNS-Frontal	13	0.420339171890386	0.261087987921025
667.08375	4	Drill	tRNS-Parietal	14	0.268407093646043	0.0958286956782496
499.25	4	Drill	tRNS-Frontal	15	0.363755218972467	0.183556372495793
233.54875	4	Drill	Sham	16	1.02416709345507	1.08102040319995
1015.8325	4	Drill	tRNS-Parietal	17	0.219355962240089	0.638314755173663
587.63875	4	Drill	tRNS-Parietal	18	0.38055037557805	0.363054892516249
736.58375	4	Drill	Sham	19	0.489453314356599	0.607881973611257
572.98625	4	Drill	tRNS-Frontal	20	0.65720237127176	0.885231415147312
511.4925	4	Drill	tRNS-Frontal	21	NA	NA
724.09875	4	Drill	Sham	22	0.872356146578618	0.754621745585451
396.72	4	Drill	tRNS-Frontal	23	0.592044858648698	0.921201757247045
783.22125	4	Drill	tRNS-Frontal	24	0.483452340367248	1.01159941836508
240.3475	4	Drill	tRNS-Parietal	25	0.43954998503583	0.596153491656797
571.76125	4	Drill	Sham	26	0.448352340959956	0.618284737513746
848.8	4	Drill	tRNS-Frontal	27	0.73364742724158	0.685762665139138
634.20875	4	Drill	tRNS-Frontal	28	0.706054827066091	0.582529264620747
228.7425	4	Drill	Sham	29	0.718286786502704	0.20823083674286
605.32625	4	Drill	tRNS-Frontal	30	0.517524745404426	0.625872063451323
775.31875	4	Drill	tRNS-Parietal	31	0.452721700787495	0.214178225037043
543.34625	4	Drill	tRNS-Parietal	32	0.721246635025818	0.603319680412793
268.81125	4	Drill	tRNS-Frontal	33	0.598854446619531	0.538610695628006
393.105	4	Drill	tRNS-Parietal	34	0.72645584220545	0.633101997838619
550.27875	4	Drill	tRNS-Frontal	35	0.484298592212724	0.437552945421451
316.46625	4	Drill	tRNS-Parietal	36	0.42759991446149	0.775143216106477
402.64125	4	Drill	Sham	37	0.698009918312965	0.443330975234364
352.11125	4	Drill	tRNS-Frontal	38	0.677275749173603	0.574292611863315
434.57125	4	Drill	tRNS-Parietal	39	0.928084365022263	1.24439843729507
456.45375	4	Drill	Sham	40	0.762198890150752	0.61426633670858
332.035	4	Drill	tRNS-Parietal	41	NA	NA
674.43125	4	Drill	Sham	42	0.6706537547399	0.9140955271491
402.95	4	Drill	tRNS-Parietal	43	0.290650379132647	0.552679253599605
559.5	4	Drill	tRNS-Frontal	44	0.557915419686641	0.594300424706065
306.70125	4	Drill	Sham	45	0.972387152796286	0.444498271555434
433.70625	4	Drill	tRNS-Frontal	46	0.961694760044216	0.390810119670486
604.125	4	Drill	Sham	47	0.0381286766244287	0.700417309197417
300.51875	4	Drill	Sham	48	0.481738738835189	0.654741058348493
248.41125	4	Drill	tRNS-Parietal	49	0.715888192536203	0.696059716103232
763.59125	4	Drill	Sham	50	0.769492449264273	0.836954716325851
757.18	4	Drill	Sham	51	0.382601373021769	0.449851635237966
287.52125	4	Drill	tRNS-Frontal	52	0.993292850850829	0.676906042569607
368.195	4	Drill	tRNS-Parietal	53	0.752222765762446	0.632136867707588
717.91	4	Drill	tRNS-Parietal	54	0.720093669784358	0.687351175019581
620.5825	4	Drill	tRNS-Frontal	55	0.634243052753876	0.740405959983944
906.68	4	Drill	tRNS-Frontal	56	0.524441978718387	0.639018767655482
692.50625	4	Drill	tRNS-Frontal	57	0.161124278741311	0.437343733740531
546.94375	4	Drill	tRNS-Parietal	58	0.590765913553332	0.765434939996803
629.665	4	Drill	tRNS-Frontal	59	0.892873994298495	0.806930617760962
293.735	4	Drill	tRNS-Frontal	60	1.1365091770516	1.04227477603288
312.4375	4	Drill	Sham	61	1.06675377476183	0.88359014298972
485.05375	4	Drill	Sham	62	0.784138781722822	0.835811927888239
607.34125	4	Drill	tRNS-Parietal	63	0.833655878999922	1.03309640772727
302.875	4	Drill	tRNS-Parietal	64	0.613508841018437	0.372399995592637
316.625	4	Drill	Sham	65	0.327012051214016	0.488761976892827
747.63875	4	Drill	tRNS-Parietal	66	0.88503010272206	0.939918248859117
551.55	4	Drill	Sham	67	0.20987574225757	0.474102883810225
435.27	4	Drill	tRNS-Frontal	68	0.570572044009426	0.737605089057834
535.075	4	Drill	Sham	69	0.794573659254324	0.801002598142749
822.07125	4	Drill	Sham	70	0.807046118782361	0.776476031825023
541.2575	4	Drill	tRNS-Parietal	71	0.828248344004498	0.972029559885369
707.38875	4	Drill	Sham	72	0.572967454968747	0.517554402695755
465.078571428571	5	Drill	tRNS-Parietal	1	NA	NA
652.627142857143	5	Drill	tRNS-Frontal	2	0.83030446557057	0.957100701176901
820.84	5	Drill	Sham	3	0.543607301950095	0.741576355177861
628.214285714286	5	Drill	Sham	4	0.461343633260997	0.448820242757316
272.641428571429	5	Drill	tRNS-Frontal	5	0.933360859936872	0.590722609481355
686.748571428571	5	Drill	Sham	6	0.924420772107962	0.803047811648866
487.785714285714	5	Drill	tRNS-Parietal	7	0.730729592682783	0.630083079698482
409.601428571429	5	Drill	Sham	8	0.833843064726961	0.652320914288997
770.684285714286	5	Drill	tRNS-Parietal	9	0.560413472944576	0.496422919714394
343.508571428571	5	Drill	tRNS-Parietal	10	0.760253410143198	0.639389117524251
730.982857142857	5	Drill	tRNS-Frontal	11	0.507979581092585	0.704664799033662
573.682857142857	5	Drill	tRNS-Parietal	12	0.805605155720548	0.708722807976549
514.301428571429	5	Drill	tRNS-Frontal	13	0.420339171890386	0.261087987921025
762.334285714286	5	Drill	tRNS-Parietal	14	0.268407093646043	0.0958286956782496
317.007142857143	5	Drill	tRNS-Frontal	15	0.363755218972467	0.183556372495793
194.658571428571	5	Drill	Sham	16	1.02416709345507	1.08102040319995
860.547142857143	5	Drill	tRNS-Parietal	17	0.219355962240089	0.638314755173663
453.16	5	Drill	tRNS-Parietal	18	0.38055037557805	0.363054892516249
802.714285714286	5	Drill	Sham	19	0.489453314356599	0.607881973611257
628.398571428571	5	Drill	tRNS-Frontal	20	0.65720237127176	0.885231415147312
478.087142857143	5	Drill	tRNS-Frontal	21	NA	NA
547.102857142857	5	Drill	Sham	22	0.872356146578618	0.754621745585451
650.482857142857	5	Drill	tRNS-Frontal	23	0.592044858648698	0.921201757247045
906.984285714286	5	Drill	tRNS-Frontal	24	0.483452340367248	1.01159941836508
252.127142857143	5	Drill	tRNS-Parietal	25	0.43954998503583	0.596153491656797
740.008571428571	5	Drill	Sham	26	0.448352340959956	0.618284737513746
941.158571428571	5	Drill	tRNS-Frontal	27	0.73364742724158	0.685762665139138
754.644285714286	5	Drill	tRNS-Frontal	28	0.706054827066091	0.582529264620747
875.348571428571	5	Drill	Sham	29	0.718286786502704	0.20823083674286
629.674285714286	5	Drill	tRNS-Frontal	30	0.517524745404426	0.625872063451323
554.07	5	Drill	tRNS-Parietal	31	0.452721700787495	0.214178225037043
887.135714285714	5	Drill	tRNS-Parietal	32	0.721246635025818	0.603319680412793
248.048571428571	5	Drill	tRNS-Frontal	33	0.598854446619531	0.538610695628006
906.571428571429	5	Drill	tRNS-Parietal	34	0.72645584220545	0.633101997838619
506.364285714286	5	Drill	tRNS-Frontal	35	0.484298592212724	0.437552945421451
325.847142857143	5	Drill	tRNS-Parietal	36	0.42759991446149	0.775143216106477
531.372857142857	5	Drill	Sham	37	0.698009918312965	0.443330975234364
341.157142857143	5	Drill	tRNS-Frontal	38	0.677275749173603	0.574292611863315
410.038571428572	5	Drill	tRNS-Parietal	39	0.928084365022263	1.24439843729507
721.731428571429	5	Drill	Sham	40	0.762198890150752	0.61426633670858
280.031428571429	5	Drill	tRNS-Parietal	41	NA	NA
761.294285714286	5	Drill	Sham	42	0.6706537547399	0.9140955271491
425.054285714286	5	Drill	tRNS-Parietal	43	0.290650379132647	0.552679253599605
435.032857142857	5	Drill	tRNS-Frontal	44	0.557915419686641	0.594300424706065
335.5	5	Drill	Sham	45	0.972387152796286	0.444498271555434
582.318571428571	5	Drill	tRNS-Frontal	46	0.961694760044216	0.390810119670486
670.491428571429	5	Drill	Sham	47	0.0381286766244287	0.700417309197417
288.768571428571	5	Drill	Sham	48	0.481738738835189	0.654741058348493
313.834285714286	5	Drill	tRNS-Parietal	49	0.715888192536203	0.696059716103232
768.985714285714	5	Drill	Sham	50	0.769492449264273	0.836954716325851
764.841428571429	5	Drill	Sham	51	0.382601373021769	0.449851635237966
288.775714285714	5	Drill	tRNS-Frontal	52	0.993292850850829	0.676906042569607
435.111428571429	5	Drill	tRNS-Parietal	53	0.752222765762446	0.632136867707588
626.112857142857	5	Drill	tRNS-Parietal	54	0.720093669784358	0.687351175019581
593.881428571429	5	Drill	tRNS-Frontal	55	0.634243052753876	0.740405959983944
807.334285714286	5	Drill	tRNS-Frontal	56	0.524441978718387	0.639018767655482
555.775714285714	5	Drill	tRNS-Frontal	57	0.161124278741311	0.437343733740531
769.905714285714	5	Drill	tRNS-Parietal	58	0.590765913553332	0.765434939996803
580.801428571429	5	Drill	tRNS-Frontal	59	0.892873994298495	0.806930617760962
541.341428571429	5	Drill	tRNS-Frontal	60	1.1365091770516	1.04227477603288
425.357142857143	5	Drill	Sham	61	1.06675377476183	0.88359014298972
629.705714285714	5	Drill	Sham	62	0.784138781722822	0.835811927888239
886.951428571429	5	Drill	tRNS-Parietal	63	0.833655878999922	1.03309640772727
750.134285714286	5	Drill	tRNS-Parietal	64	0.613508841018437	0.372399995592637
439.825714285714	5	Drill	Sham	65	0.327012051214016	0.488761976892827
802.777142857143	5	Drill	tRNS-Parietal	66	0.88503010272206	0.939918248859117
760.434285714286	5	Drill	Sham	67	0.20987574225757	0.474102883810225
454.467142857143	5	Drill	tRNS-Frontal	68	0.570572044009426	0.737605089057834
532.977142857143	5	Drill	Sham	69	0.794573659254324	0.801002598142749
741.895714285714	5	Drill	Sham	70	0.807046118782361	0.776476031825023
511.747142857143	5	Drill	tRNS-Parietal	71	0.828248344004498	0.972029559885369
758.174285714286	5	Drill	Sham	72	0.572967454968747	0.517554402695755
