# Supplementary material for: Functional connectivity and GABAergic signaling modulate the enhancement effect of neurostimulation on mathematical learning
Source: PLoS Biol. 2025 Jul 1;23(7):e3003200. doi: 10.1371/journal.pbio.3003200 (PMC12212564; doi:10.1371/journal.pbio.3003200)
Supplement: S3 Data — (CSV) [file pbio.3003200.s022.csv]

RT	Day	type	COND	Subj	Delta_Connectivity_Right	Delta_MFGGABA
1628.788	1	Calculation	tRNS-Parietal	1	NA	-0.472644248989604
2545.076	1	Calculation	tRNS-Frontal	2	-0.170651620019706	NA
2358.854	1	Calculation	Sham	3	0.015801126304291	NA
3892.466	1	Calculation	Sham	4	0.48531983444782	0.287929643476157
1721.376	1	Calculation	tRNS-Frontal	5	-0.097831264659516	0.186643936928858
1296.724	1	Calculation	Sham	6	0.083129762285888	NA
1798.578	1	Calculation	tRNS-Parietal	7	0.185692862306044	NA
2455.878	1	Calculation	Sham	8	-0.00283665248188802	-0.214540615331237
2325.736	1	Calculation	tRNS-Parietal	9	-0.021579941753521	NA
1323.422	1	Calculation	tRNS-Parietal	10	-0.150473017784864	NA
2421.62	1	Calculation	tRNS-Frontal	11	-0.019208105510712	NA
4080.122	1	Calculation	tRNS-Parietal	12	-0.305068642746385	NA
1266.076	1	Calculation	tRNS-Frontal	13	0.882039082502104	NA
2927.91	1	Calculation	tRNS-Parietal	14	-0.471227065912541	NA
2395.6	1	Calculation	tRNS-Frontal	15	0.222391719083543	NA
2105.354	1	Calculation	Sham	16	0.26935104214539	-0.348228415531224
5979.178	1	Calculation	tRNS-Parietal	17	-0.100171833241663	NA
1704.3	1	Calculation	tRNS-Parietal	18	-0.374139023858952	NA
2759.778	1	Calculation	Sham	19	-0.074144042825974	NA
3540.51	1	Calculation	tRNS-Frontal	20	0.27842347424587	-0.150290724425032
2843.178	1	Calculation	tRNS-Frontal	21	NA	0.179117785714659
3802.656	1	Calculation	Sham	22	-0.206637197052605	NA
1969.076	1	Calculation	tRNS-Frontal	23	0.204143886299084	NA
3445.336	1	Calculation	tRNS-Frontal	24	-0.094438431362465	NA
1140.29	1	Calculation	tRNS-Parietal	25	0.297429391268431	NA
1795.456	1	Calculation	Sham	26	0.209571440196611	NA
4253.298	1	Calculation	tRNS-Frontal	27	-0.65204972493034	-1.17733821367953
3297.82	1	Calculation	tRNS-Frontal	28	0.098739459879598	-0.374319285829729
3964.512	1	Calculation	Sham	29	0.0577022977969429	NA
1397.966	1	Calculation	tRNS-Frontal	30	-0.343303188849199	-6.94030180079519e-05
5171.622	1	Calculation	tRNS-Parietal	31	-0.040268395093446	NA
4123.122	1	Calculation	tRNS-Parietal	32	0.104357506061435	NA
4807.176	1	Calculation	tRNS-Frontal	33	0.020001720514219	-0.408312581253732
3154.132	1	Calculation	tRNS-Parietal	34	0.092575232490558	NA
2300.268	1	Calculation	tRNS-Frontal	35	0.250812364495626	0.046744093655736
4861.41	1	Calculation	tRNS-Parietal	36	0.055563672014678	NA
4260.176	1	Calculation	Sham	37	-0.029656082983753	NA
1672.322	1	Calculation	tRNS-Frontal	38	-0.393932650986541	NA
1973.156	1	Calculation	tRNS-Parietal	39	-0.203077750547743	NA
1308.744	1	Calculation	Sham	40	0.060947595120766	NA
1162.778	1	Calculation	tRNS-Parietal	41	NA	NA
2717.678	1	Calculation	Sham	42	-0.0651228997911669	NA
2124.234	1	Calculation	tRNS-Parietal	43	0.358921265696758	NA
2802.578	1	Calculation	tRNS-Frontal	44	0.129300828475834	0.012861712450424
3303.844	1	Calculation	Sham	45	-0.064458390729819	NA
1301.336	1	Calculation	tRNS-Frontal	46	-0.285209208117439	NA
4872.422	1	Calculation	Sham	47	0.306258041222658	NA
1575.21	1	Calculation	Sham	48	0.184634650901673	NA
992.41	1	Calculation	tRNS-Parietal	49	0.00882612928215709	NA
5212.166	1	Calculation	Sham	50	-0.214321533056999	NA
3144.688	1	Calculation	Sham	51	-0.00830900355248698	0.0051415225966619
1659.754	1	Calculation	tRNS-Frontal	52	-0.538863936520328	-0.089223780576586
2420.512	1	Calculation	tRNS-Parietal	53	-0.207467286349388	NA
4484.698	1	Calculation	tRNS-Parietal	54	0.118529578703337	NA
3262.578	1	Calculation	tRNS-Frontal	55	0.289279112387492	NA
4847.612	1	Calculation	tRNS-Frontal	56	0.15498557794693	NA
2779.392	1	Calculation	tRNS-Frontal	57	0.078642213244543	NA
3203.41	1	Calculation	tRNS-Parietal	58	-0.0218529297229559	NA
3414.234	1	Calculation	tRNS-Frontal	59	-0.420408453332815	NA
2528.666	1	Calculation	tRNS-Frontal	60	-0.31078442009338	0.161971587028345
1540.354	1	Calculation	Sham	61	-0.322196266963891	-0.06726893914659
3210.222	1	Calculation	Sham	62	0.210850846447932	NA
3673.78	1	Calculation	tRNS-Parietal	63	-0.065035929498049	NA
3075.446	1	Calculation	tRNS-Parietal	64	0.108423491225149	NA
2732.012	1	Calculation	Sham	65	0.231069829788101	NA
2647.412	1	Calculation	tRNS-Parietal	66	-0.143211471699753	NA
6030.724	1	Calculation	Sham	67	0.075874584429969	NA
1015.522	1	Calculation	tRNS-Frontal	68	-0.386456546230298	NA
1823.38	1	Calculation	Sham	69	0.00450738544671403	NA
4826.922	1	Calculation	Sham	70	0.086635289695528	NA
2038.71	1	Calculation	tRNS-Parietal	71	-0.307026750621113	NA
3913.566	1	Calculation	Sham	72	-0.200262608645962	-0.182625671910984
1344.68333333333	2	Calculation	tRNS-Parietal	1	NA	-0.472644248989604
1818.92666666667	2	Calculation	tRNS-Frontal	2	-0.170651620019706	NA
1912.31666666667	2	Calculation	Sham	3	0.015801126304291	NA
2285.02	2	Calculation	Sham	4	0.48531983444782	0.287929643476157
1544.91666666667	2	Calculation	tRNS-Frontal	5	-0.097831264659516	0.186643936928858
1101.76833333333	2	Calculation	Sham	6	0.083129762285888	NA
1261.47166666667	2	Calculation	tRNS-Parietal	7	0.185692862306044	NA
1718.61	2	Calculation	Sham	8	-0.00283665248188802	-0.214540615331237
1992.99166666667	2	Calculation	tRNS-Parietal	9	-0.021579941753521	NA
1008.11166666667	2	Calculation	tRNS-Parietal	10	-0.150473017784864	NA
2183.60333333333	2	Calculation	tRNS-Frontal	11	-0.019208105510712	NA
2709.07333333333	2	Calculation	tRNS-Parietal	12	-0.305068642746385	NA
963.766666666667	2	Calculation	tRNS-Frontal	13	0.882039082502104	NA
2481.89	2	Calculation	tRNS-Parietal	14	-0.471227065912541	NA
1592.315	2	Calculation	tRNS-Frontal	15	0.222391719083543	NA
1485.26666666667	2	Calculation	Sham	16	0.26935104214539	-0.348228415531224
4366.905	2	Calculation	tRNS-Parietal	17	-0.100171833241663	NA
1401.70333333333	2	Calculation	tRNS-Parietal	18	-0.374139023858952	NA
1516.75166666667	2	Calculation	Sham	19	-0.074144042825974	NA
2507.72166666667	2	Calculation	tRNS-Frontal	20	0.27842347424587	-0.150290724425032
2248.62833333333	2	Calculation	tRNS-Frontal	21	NA	0.179117785714659
2699.06166666667	2	Calculation	Sham	22	-0.206637197052605	NA
1590.35166666667	2	Calculation	tRNS-Frontal	23	0.204143886299084	NA
3010.97	2	Calculation	tRNS-Frontal	24	-0.094438431362465	NA
882.343333333333	2	Calculation	tRNS-Parietal	25	0.297429391268431	NA
1283.39666666667	2	Calculation	Sham	26	0.209571440196611	NA
3467.26833333333	2	Calculation	tRNS-Frontal	27	-0.65204972493034	-1.17733821367953
2327.24833333333	2	Calculation	tRNS-Frontal	28	0.098739459879598	-0.374319285829729
2670.96333333333	2	Calculation	Sham	29	0.0577022977969429	NA
1327.44666666667	2	Calculation	tRNS-Frontal	30	-0.343303188849199	-6.94030180079519e-05
2523.53666666667	2	Calculation	tRNS-Parietal	31	-0.040268395093446	NA
3435.9	2	Calculation	tRNS-Parietal	32	0.104357506061435	NA
3132.54833333333	2	Calculation	tRNS-Frontal	33	0.020001720514219	-0.408312581253732
2577.89	2	Calculation	tRNS-Parietal	34	0.092575232490558	NA
1532.795	2	Calculation	tRNS-Frontal	35	0.250812364495626	0.046744093655736
3154.26833333333	2	Calculation	tRNS-Parietal	36	0.055563672014678	NA
3442.305	2	Calculation	Sham	37	-0.029656082983753	NA
1220.97333333333	2	Calculation	tRNS-Frontal	38	-0.393932650986541	NA
1487.37	2	Calculation	tRNS-Parietal	39	-0.203077750547743	NA
1164.22333333333	2	Calculation	Sham	40	0.060947595120766	NA
1003.295	2	Calculation	tRNS-Parietal	41	NA	NA
2192.47333333333	2	Calculation	Sham	42	-0.0651228997911669	NA
1842.38	2	Calculation	tRNS-Parietal	43	0.358921265696758	NA
2235.51833333333	2	Calculation	tRNS-Frontal	44	0.129300828475834	0.012861712450424
2311.89	2	Calculation	Sham	45	-0.064458390729819	NA
1543.33333333333	2	Calculation	tRNS-Frontal	46	-0.285209208117439	NA
4530.79	2	Calculation	Sham	47	0.306258041222658	NA
1311.16666666667	2	Calculation	Sham	48	0.184634650901673	NA
941.545	2	Calculation	tRNS-Parietal	49	0.00882612928215709	NA
4015.77666666667	2	Calculation	Sham	50	-0.214321533056999	NA
2113.48833333333	2	Calculation	Sham	51	-0.00830900355248698	0.0051415225966619
1395.91666666667	2	Calculation	tRNS-Frontal	52	-0.538863936520328	-0.089223780576586
1029.03	2	Calculation	tRNS-Parietal	53	-0.207467286349388	NA
2996.71333333333	2	Calculation	tRNS-Parietal	54	0.118529578703337	NA
2610.87	2	Calculation	tRNS-Frontal	55	0.289279112387492	NA
3474.74166666667	2	Calculation	tRNS-Frontal	56	0.15498557794693	NA
1766.46166666667	2	Calculation	tRNS-Frontal	57	0.078642213244543	NA
2169.21333333333	2	Calculation	tRNS-Parietal	58	-0.0218529297229559	NA
2203.78666666667	2	Calculation	tRNS-Frontal	59	-0.420408453332815	NA
2194.80666666667	2	Calculation	tRNS-Frontal	60	-0.31078442009338	0.161971587028345
1130.9	2	Calculation	Sham	61	-0.322196266963891	-0.06726893914659
2354.84166666667	2	Calculation	Sham	62	0.210850846447932	NA
2759.75833333333	2	Calculation	tRNS-Parietal	63	-0.065035929498049	NA
3971.93666666667	2	Calculation	tRNS-Parietal	64	0.108423491225149	NA
2463.24	2	Calculation	Sham	65	0.231069829788101	NA
1974.51833333333	2	Calculation	tRNS-Parietal	66	-0.143211471699753	NA
3744.455	2	Calculation	Sham	67	0.075874584429969	NA
1007.065	2	Calculation	tRNS-Frontal	68	-0.386456546230298	NA
1604.72166666667	2	Calculation	Sham	69	0.00450738544671403	NA
4068.23166666667	2	Calculation	Sham	70	0.086635289695528	NA
1309.86166666667	2	Calculation	tRNS-Parietal	71	-0.307026750621113	NA
3246.76833333333	2	Calculation	Sham	72	-0.200262608645962	-0.182625671910984
1388.84	3	Calculation	tRNS-Parietal	1	NA	-0.472644248989604
1641.42	3	Calculation	tRNS-Frontal	2	-0.170651620019706	NA
1860.21285714286	3	Calculation	Sham	3	0.015801126304291	NA
1624.19857142857	3	Calculation	Sham	4	0.48531983444782	0.287929643476157
1366.42142857143	3	Calculation	tRNS-Frontal	5	-0.097831264659516	0.186643936928858
1071.59428571429	3	Calculation	Sham	6	0.083129762285888	NA
1187.16714285714	3	Calculation	tRNS-Parietal	7	0.185692862306044	NA
1572.70428571429	3	Calculation	Sham	8	-0.00283665248188802	-0.214540615331237
1816.64285714286	3	Calculation	tRNS-Parietal	9	-0.021579941753521	NA
931.372857142857	3	Calculation	tRNS-Parietal	10	-0.150473017784864	NA
1891.28571428571	3	Calculation	tRNS-Frontal	11	-0.019208105510712	NA
1559.66571428571	3	Calculation	tRNS-Parietal	12	-0.305068642746385	NA
831.748571428571	3	Calculation	tRNS-Frontal	13	0.882039082502104	NA
2801.07857142857	3	Calculation	tRNS-Parietal	14	-0.471227065912541	NA
1527.06285714286	3	Calculation	tRNS-Frontal	15	0.222391719083543	NA
1129.03142857143	3	Calculation	Sham	16	0.26935104214539	-0.348228415531224
3194.16857142857	3	Calculation	tRNS-Parietal	17	-0.100171833241663	NA
1367.48428571429	3	Calculation	tRNS-Parietal	18	-0.374139023858952	NA
1411.39	3	Calculation	Sham	19	-0.074144042825974	NA
2329.70714285714	3	Calculation	tRNS-Frontal	20	0.27842347424587	-0.150290724425032
1828.97714285714	3	Calculation	tRNS-Frontal	21	NA	0.179117785714659
2435.03857142857	3	Calculation	Sham	22	-0.206637197052605	NA
1364.90428571429	3	Calculation	tRNS-Frontal	23	0.204143886299084	NA
2955.67285714286	3	Calculation	tRNS-Frontal	24	-0.094438431362465	NA
891.125714285714	3	Calculation	tRNS-Parietal	25	0.297429391268431	NA
1475.51714285714	3	Calculation	Sham	26	0.209571440196611	NA
2562.87428571429	3	Calculation	tRNS-Frontal	27	-0.65204972493034	-1.17733821367953
2080.56285714286	3	Calculation	tRNS-Frontal	28	0.098739459879598	-0.374319285829729
1975.53142857143	3	Calculation	Sham	29	0.0577022977969429	NA
1255.49428571429	3	Calculation	tRNS-Frontal	30	-0.343303188849199	-6.94030180079519e-05
2311.41142857143	3	Calculation	tRNS-Parietal	31	-0.040268395093446	NA
2747.35	3	Calculation	tRNS-Parietal	32	0.104357506061435	NA
2462.32428571429	3	Calculation	tRNS-Frontal	33	0.020001720514219	-0.408312581253732
2626.37142857143	3	Calculation	tRNS-Parietal	34	0.092575232490558	NA
1556.36428571429	3	Calculation	tRNS-Frontal	35	0.250812364495626	0.046744093655736
2821.36714285714	3	Calculation	tRNS-Parietal	36	0.055563672014678	NA
2611.57142857143	3	Calculation	Sham	37	-0.029656082983753	NA
1322.71428571429	3	Calculation	tRNS-Frontal	38	-0.393932650986541	NA
1378.11714285714	3	Calculation	tRNS-Parietal	39	-0.203077750547743	NA
1231.02285714286	3	Calculation	Sham	40	0.060947595120766	NA
1089.65714285714	3	Calculation	tRNS-Parietal	41	NA	NA
1849.62714285714	3	Calculation	Sham	42	-0.0651228997911669	NA
1597.79428571429	3	Calculation	tRNS-Parietal	43	0.358921265696758	NA
1774.77	3	Calculation	tRNS-Frontal	44	0.129300828475834	0.012861712450424
1781.14142857143	3	Calculation	Sham	45	-0.064458390729819	NA
1342.02142857143	3	Calculation	tRNS-Frontal	46	-0.285209208117439	NA
5007.5	3	Calculation	Sham	47	0.306258041222658	NA
1354.26285714286	3	Calculation	Sham	48	0.184634650901673	NA
978.08	3	Calculation	tRNS-Parietal	49	0.00882612928215709	NA
3582.53857142857	3	Calculation	Sham	50	-0.214321533056999	NA
1645.99142857143	3	Calculation	Sham	51	-0.00830900355248698	0.0051415225966619
1440.96857142857	3	Calculation	tRNS-Frontal	52	-0.538863936520328	-0.089223780576586
1144.06428571429	3	Calculation	tRNS-Parietal	53	-0.207467286349388	NA
2748.32428571429	3	Calculation	tRNS-Parietal	54	0.118529578703337	NA
2436.96	3	Calculation	tRNS-Frontal	55	0.289279112387492	NA
2627.24714285714	3	Calculation	tRNS-Frontal	56	0.15498557794693	NA
1595.04714285714	3	Calculation	tRNS-Frontal	57	0.078642213244543	NA
1836.13428571429	3	Calculation	tRNS-Parietal	58	-0.0218529297229559	NA
1758.18285714286	3	Calculation	tRNS-Frontal	59	-0.420408453332815	NA
1776.58857142857	3	Calculation	tRNS-Frontal	60	-0.31078442009338	0.161971587028345
1147.41285714286	3	Calculation	Sham	61	-0.322196266963891	-0.06726893914659
2009.47571428571	3	Calculation	Sham	62	0.210850846447932	NA
2669.42	3	Calculation	tRNS-Parietal	63	-0.065035929498049	NA
2703.43571428571	3	Calculation	tRNS-Parietal	64	0.108423491225149	NA
2165.90428571429	3	Calculation	Sham	65	0.231069829788101	NA
2035.21285714286	3	Calculation	tRNS-Parietal	66	-0.143211471699753	NA
3500.05428571429	3	Calculation	Sham	67	0.075874584429969	NA
685.055714285714	3	Calculation	tRNS-Frontal	68	-0.386456546230298	NA
1527.10142857143	3	Calculation	Sham	69	0.00450738544671403	NA
3011.77	3	Calculation	Sham	70	0.086635289695528	NA
1131.93571428571	3	Calculation	tRNS-Parietal	71	-0.307026750621113	NA
3097.34	3	Calculation	Sham	72	-0.200262608645962	-0.182625671910984
1423.695	4	Calculation	tRNS-Parietal	1	NA	-0.472644248989604
1812.8	4	Calculation	tRNS-Frontal	2	-0.170651620019706	NA
1668.36875	4	Calculation	Sham	3	0.015801126304291	NA
1461.47125	4	Calculation	Sham	4	0.48531983444782	0.287929643476157
1298.68	4	Calculation	tRNS-Frontal	5	-0.097831264659516	0.186643936928858
1143.47875	4	Calculation	Sham	6	0.083129762285888	NA
1084.805	4	Calculation	tRNS-Parietal	7	0.185692862306044	NA
1699.18625	4	Calculation	Sham	8	-0.00283665248188802	-0.214540615331237
1682.47875	4	Calculation	tRNS-Parietal	9	-0.021579941753521	NA
974.48625	4	Calculation	tRNS-Parietal	10	-0.150473017784864	NA
1715.535	4	Calculation	tRNS-Frontal	11	-0.019208105510712	NA
1203.395	4	Calculation	tRNS-Parietal	12	-0.305068642746385	NA
953.53375	4	Calculation	tRNS-Frontal	13	0.882039082502104	NA
2285.235	4	Calculation	tRNS-Parietal	14	-0.471227065912541	NA
1520.08125	4	Calculation	tRNS-Frontal	15	0.222391719083543	NA
1089.84	4	Calculation	Sham	16	0.26935104214539	-0.348228415531224
3670.07625	4	Calculation	tRNS-Parietal	17	-0.100171833241663	NA
1336.605	4	Calculation	tRNS-Parietal	18	-0.374139023858952	NA
1480.49875	4	Calculation	Sham	19	-0.074144042825974	NA
1950.97125	4	Calculation	tRNS-Frontal	20	0.27842347424587	-0.150290724425032
1495.43625	4	Calculation	tRNS-Frontal	21	NA	0.179117785714659
1947.93125	4	Calculation	Sham	22	-0.206637197052605	NA
1343.43875	4	Calculation	tRNS-Frontal	23	0.204143886299084	NA
2937.965	4	Calculation	tRNS-Frontal	24	-0.094438431362465	NA
1007.48	4	Calculation	tRNS-Parietal	25	0.297429391268431	NA
1153.39625	4	Calculation	Sham	26	0.209571440196611	NA
2345.8525	4	Calculation	tRNS-Frontal	27	-0.65204972493034	-1.17733821367953
1665.11125	4	Calculation	tRNS-Frontal	28	0.098739459879598	-0.374319285829729
1879.48	4	Calculation	Sham	29	0.0577022977969429	NA
1252.4875	4	Calculation	tRNS-Frontal	30	-0.343303188849199	-6.94030180079519e-05
2138.82625	4	Calculation	tRNS-Parietal	31	-0.040268395093446	NA
2619.40125	4	Calculation	tRNS-Parietal	32	0.104357506061435	NA
1898.08375	4	Calculation	tRNS-Frontal	33	0.020001720514219	-0.408312581253732
2126.18	4	Calculation	tRNS-Parietal	34	0.092575232490558	NA
1376.84	4	Calculation	tRNS-Frontal	35	0.250812364495626	0.046744093655736
2188.7025	4	Calculation	tRNS-Parietal	36	0.055563672014678	NA
2265.31125	4	Calculation	Sham	37	-0.029656082983753	NA
1169.68	4	Calculation	tRNS-Frontal	38	-0.393932650986541	NA
1094.11125	4	Calculation	tRNS-Parietal	39	-0.203077750547743	NA
897.165	4	Calculation	Sham	40	0.060947595120766	NA
1034.59125	4	Calculation	tRNS-Parietal	41	NA	NA
2061.94375	4	Calculation	Sham	42	-0.0651228997911669	NA
1404.59875	4	Calculation	tRNS-Parietal	43	0.358921265696758	NA
1531.575	4	Calculation	tRNS-Frontal	44	0.129300828475834	0.012861712450424
1677.47875	4	Calculation	Sham	45	-0.064458390729819	NA
1123.3125	4	Calculation	tRNS-Frontal	46	-0.285209208117439	NA
4140.11875	4	Calculation	Sham	47	0.306258041222658	NA
1082.8675	4	Calculation	Sham	48	0.184634650901673	NA
1014.06875	4	Calculation	tRNS-Parietal	49	0.00882612928215709	NA
3487.41625	4	Calculation	Sham	50	-0.214321533056999	NA
1636.27875	4	Calculation	Sham	51	-0.00830900355248698	0.0051415225966619
1185.67375	4	Calculation	tRNS-Frontal	52	-0.538863936520328	-0.089223780576586
1341.6875	4	Calculation	tRNS-Parietal	53	-0.207467286349388	NA
3188.54875	4	Calculation	tRNS-Parietal	54	0.118529578703337	NA
2406.375	4	Calculation	tRNS-Frontal	55	0.289279112387492	NA
2867.16	4	Calculation	tRNS-Frontal	56	0.15498557794693	NA
1754.235	4	Calculation	tRNS-Frontal	57	0.078642213244543	NA
1886.18125	4	Calculation	tRNS-Parietal	58	-0.0218529297229559	NA
1651.8825	4	Calculation	tRNS-Frontal	59	-0.420408453332815	NA
1714.355	4	Calculation	tRNS-Frontal	60	-0.31078442009338	0.161971587028345
1084.38125	4	Calculation	Sham	61	-0.322196266963891	-0.06726893914659
2060.72875	4	Calculation	Sham	62	0.210850846447932	NA
2282.06875	4	Calculation	tRNS-Parietal	63	-0.065035929498049	NA
2736.89625	4	Calculation	tRNS-Parietal	64	0.108423491225149	NA
1856.0475	4	Calculation	Sham	65	0.231069829788101	NA
1912.30625	4	Calculation	tRNS-Parietal	66	-0.143211471699753	NA
2449.66	4	Calculation	Sham	67	0.075874584429969	NA
807.78625	4	Calculation	tRNS-Frontal	68	-0.386456546230298	NA
1489.2775	4	Calculation	Sham	69	0.00450738544671403	NA
2688.965	4	Calculation	Sham	70	0.086635289695528	NA
1038.01375	4	Calculation	tRNS-Parietal	71	-0.307026750621113	NA
2768.175	4	Calculation	Sham	72	-0.200262608645962	-0.182625671910984
1295.88	5	Calculation	tRNS-Parietal	1	NA	-0.472644248989604
1828.65285714286	5	Calculation	tRNS-Frontal	2	-0.170651620019706	NA
1520.23142857143	5	Calculation	Sham	3	0.015801126304291	NA
1244.54	5	Calculation	Sham	4	0.48531983444782	0.287929643476157
1303.81571428571	5	Calculation	tRNS-Frontal	5	-0.097831264659516	0.186643936928858
1168.73857142857	5	Calculation	Sham	6	0.083129762285888	NA
1249.80142857143	5	Calculation	tRNS-Parietal	7	0.185692862306044	NA
1466.37285714286	5	Calculation	Sham	8	-0.00283665248188802	-0.214540615331237
1551.76857142857	5	Calculation	tRNS-Parietal	9	-0.021579941753521	NA
805.102857142857	5	Calculation	tRNS-Parietal	10	-0.150473017784864	NA
1943.00857142857	5	Calculation	tRNS-Frontal	11	-0.019208105510712	NA
1466.19	5	Calculation	tRNS-Parietal	12	-0.305068642746385	NA
1048.57285714286	5	Calculation	tRNS-Frontal	13	0.882039082502104	NA
2980.68285714286	5	Calculation	tRNS-Parietal	14	-0.471227065912541	NA
1379.23142857143	5	Calculation	tRNS-Frontal	15	0.222391719083543	NA
992.937142857143	5	Calculation	Sham	16	0.26935104214539	-0.348228415531224
2776.51571428571	5	Calculation	tRNS-Parietal	17	-0.100171833241663	NA
1334.37428571429	5	Calculation	tRNS-Parietal	18	-0.374139023858952	NA
1321.54714285714	5	Calculation	Sham	19	-0.074144042825974	NA
1895.50857142857	5	Calculation	tRNS-Frontal	20	0.27842347424587	-0.150290724425032
1501.71285714286	5	Calculation	tRNS-Frontal	21	NA	0.179117785714659
2623.96714285714	5	Calculation	Sham	22	-0.206637197052605	NA
2246.06285714286	5	Calculation	tRNS-Frontal	23	0.204143886299084	NA
3098.29285714286	5	Calculation	tRNS-Frontal	24	-0.094438431362465	NA
1047.69	5	Calculation	tRNS-Parietal	25	0.297429391268431	NA
1102.35571428571	5	Calculation	Sham	26	0.209571440196611	NA
3161.67285714286	5	Calculation	tRNS-Frontal	27	-0.65204972493034	-1.17733821367953
1834.76428571429	5	Calculation	tRNS-Frontal	28	0.098739459879598	-0.374319285829729
1779.61142857143	5	Calculation	Sham	29	0.0577022977969429	NA
1533.57285714286	5	Calculation	tRNS-Frontal	30	-0.343303188849199	-6.94030180079519e-05
1858.42142857143	5	Calculation	tRNS-Parietal	31	-0.040268395093446	NA
2633.59571428571	5	Calculation	tRNS-Parietal	32	0.104357506061435	NA
1904.23714285714	5	Calculation	tRNS-Frontal	33	0.020001720514219	-0.408312581253732
2000.73	5	Calculation	tRNS-Parietal	34	0.092575232490558	NA
1257.12571428571	5	Calculation	tRNS-Frontal	35	0.250812364495626	0.046744093655736
2154.24	5	Calculation	tRNS-Parietal	36	0.055563672014678	NA
2939.82	5	Calculation	Sham	37	-0.029656082983753	NA
1140.07142857143	5	Calculation	tRNS-Frontal	38	-0.393932650986541	NA
1170.90285714286	5	Calculation	tRNS-Parietal	39	-0.203077750547743	NA
872.3	5	Calculation	Sham	40	0.060947595120766	NA
949.017142857143	5	Calculation	tRNS-Parietal	41	NA	NA
2035.59428571429	5	Calculation	Sham	42	-0.0651228997911669	NA
1428.27142857143	5	Calculation	tRNS-Parietal	43	0.358921265696758	NA
1428.54	5	Calculation	tRNS-Frontal	44	0.129300828475834	0.012861712450424
1516.20714285714	5	Calculation	Sham	45	-0.064458390729819	NA
1032.44571428571	5	Calculation	tRNS-Frontal	46	-0.285209208117439	NA
3952.54	5	Calculation	Sham	47	0.306258041222658	NA
1180.87285714286	5	Calculation	Sham	48	0.184634650901673	NA
963.665714285714	5	Calculation	tRNS-Parietal	49	0.00882612928215709	NA
3900.67428571429	5	Calculation	Sham	50	-0.214321533056999	NA
1655.41142857143	5	Calculation	Sham	51	-0.00830900355248698	0.0051415225966619
1620.79285714286	5	Calculation	tRNS-Frontal	52	-0.538863936520328	-0.089223780576586
1388.89	5	Calculation	tRNS-Parietal	53	-0.207467286349388	NA
3000.77	5	Calculation	tRNS-Parietal	54	0.118529578703337	NA
2256.05571428571	5	Calculation	tRNS-Frontal	55	0.289279112387492	NA
3368.18857142857	5	Calculation	tRNS-Frontal	56	0.15498557794693	NA
1870.08857142857	5	Calculation	tRNS-Frontal	57	0.078642213244543	NA
1893	5	Calculation	tRNS-Parietal	58	-0.0218529297229559	NA
1449.13571428571	5	Calculation	tRNS-Frontal	59	-0.420408453332815	NA
1512.06285714286	5	Calculation	tRNS-Frontal	60	-0.31078442009338	0.161971587028345
928.824285714286	5	Calculation	Sham	61	-0.322196266963891	-0.06726893914659
1703.36428571429	5	Calculation	Sham	62	0.210850846447932	NA
2342.61	5	Calculation	tRNS-Parietal	63	-0.065035929498049	NA
3256.46	5	Calculation	tRNS-Parietal	64	0.108423491225149	NA
1671.82714285714	5	Calculation	Sham	65	0.231069829788101	NA
1633.19142857143	5	Calculation	tRNS-Parietal	66	-0.143211471699753	NA
2549.64285714286	5	Calculation	Sham	67	0.075874584429969	NA
726.905714285714	5	Calculation	tRNS-Frontal	68	-0.386456546230298	NA
1561.18285714286	5	Calculation	Sham	69	0.00450738544671403	NA
3017.16	5	Calculation	Sham	70	0.086635289695528	NA
1380.90571428571	5	Calculation	tRNS-Parietal	71	-0.307026750621113	NA
2144.22142857143	5	Calculation	Sham	72	-0.200262608645962	-0.182625671910984
463.932	1	Drill	tRNS-Parietal	1	NA	-0.472644248989604
664.554	1	Drill	tRNS-Frontal	2	-0.170651620019706	NA
639.312	1	Drill	Sham	3	0.015801126304291	NA
779.778	1	Drill	Sham	4	0.48531983444782	0.287929643476157
558.944	1	Drill	tRNS-Frontal	5	-0.097831264659516	0.186643936928858
784.622	1	Drill	Sham	6	0.083129762285888	NA
471.136	1	Drill	tRNS-Parietal	7	0.185692862306044	NA
605.856	1	Drill	Sham	8	-0.00283665248188802	-0.214540615331237
1317.444	1	Drill	tRNS-Parietal	9	-0.021579941753521	NA
778.932	1	Drill	tRNS-Parietal	10	-0.150473017784864	NA
858.42	1	Drill	tRNS-Frontal	11	-0.019208105510712	NA
709.922	1	Drill	tRNS-Parietal	12	-0.305068642746385	NA
473.088	1	Drill	tRNS-Frontal	13	0.882039082502104	NA
711.732	1	Drill	tRNS-Parietal	14	-0.471227065912541	NA
470.7	1	Drill	tRNS-Frontal	15	0.222391719083543	NA
605.232	1	Drill	Sham	16	0.26935104214539	-0.348228415531224
1932.944	1	Drill	tRNS-Parietal	17	-0.100171833241663	NA
659.024	1	Drill	tRNS-Parietal	18	-0.374139023858952	NA
873.222	1	Drill	Sham	19	-0.074144042825974	NA
868.144	1	Drill	tRNS-Frontal	20	0.27842347424587	-0.150290724425032
1021.002	1	Drill	tRNS-Frontal	21	NA	0.179117785714659
1101.734	1	Drill	Sham	22	-0.206637197052605	NA
501.044	1	Drill	tRNS-Frontal	23	0.204143886299084	NA
1276.888	1	Drill	tRNS-Frontal	24	-0.094438431362465	NA
365.014	1	Drill	tRNS-Parietal	25	0.297429391268431	NA
762.724	1	Drill	Sham	26	0.209571440196611	NA
663.956	1	Drill	tRNS-Frontal	27	-0.65204972493034	-1.17733821367953
951.72	1	Drill	tRNS-Frontal	28	0.098739459879598	-0.374319285829729
596.066	1	Drill	Sham	29	0.0577022977969429	NA
857.088	1	Drill	tRNS-Frontal	30	-0.343303188849199	-6.94030180079519e-05
893.612	1	Drill	tRNS-Parietal	31	-0.040268395093446	NA
649.854	1	Drill	tRNS-Parietal	32	0.104357506061435	NA
664.834	1	Drill	tRNS-Frontal	33	0.020001720514219	-0.408312581253732
448.11	1	Drill	tRNS-Parietal	34	0.092575232490558	NA
967.32	1	Drill	tRNS-Frontal	35	0.250812364495626	0.046744093655736
583.636	1	Drill	tRNS-Parietal	36	0.055563672014678	NA
662.332	1	Drill	Sham	37	-0.029656082983753	NA
433.388	1	Drill	tRNS-Frontal	38	-0.393932650986541	NA
621.078	1	Drill	tRNS-Parietal	39	-0.203077750547743	NA
557.656	1	Drill	Sham	40	0.060947595120766	NA
558.466	1	Drill	tRNS-Parietal	41	NA	NA
643.466	1	Drill	Sham	42	-0.0651228997911669	NA
759.212	1	Drill	tRNS-Parietal	43	0.358921265696758	NA
1246.432	1	Drill	tRNS-Frontal	44	0.129300828475834	0.012861712450424
637.934	1	Drill	Sham	45	-0.064458390729819	NA
559.668	1	Drill	tRNS-Frontal	46	-0.285209208117439	NA
615.234	1	Drill	Sham	47	0.306258041222658	NA
415.09	1	Drill	Sham	48	0.184634650901673	NA
520.79	1	Drill	tRNS-Parietal	49	0.00882612928215709	NA
933.232	1	Drill	Sham	50	-0.214321533056999	NA
953.21	1	Drill	Sham	51	-0.00830900355248698	0.0051415225966619
347.334	1	Drill	tRNS-Frontal	52	-0.538863936520328	-0.089223780576586
476.534	1	Drill	tRNS-Parietal	53	-0.207467286349388	NA
709.434	1	Drill	tRNS-Parietal	54	0.118529578703337	NA
920.312	1	Drill	tRNS-Frontal	55	0.289279112387492	NA
1178.646	1	Drill	tRNS-Frontal	56	0.15498557794693	NA
881.81	1	Drill	tRNS-Frontal	57	0.078642213244543	NA
587.042	1	Drill	tRNS-Parietal	58	-0.0218529297229559	NA
917.832	1	Drill	tRNS-Frontal	59	-0.420408453332815	NA
514.344	1	Drill	tRNS-Frontal	60	-0.31078442009338	0.161971587028345
624.178	1	Drill	Sham	61	-0.322196266963891	-0.06726893914659
1283.39	1	Drill	Sham	62	0.210850846447932	NA
1065.544	1	Drill	tRNS-Parietal	63	-0.065035929498049	NA
455.81	1	Drill	tRNS-Parietal	64	0.108423491225149	NA
526.622	1	Drill	Sham	65	0.231069829788101	NA
880.934	1	Drill	tRNS-Parietal	66	-0.143211471699753	NA
1306.31	1	Drill	Sham	67	0.075874584429969	NA
408.312	1	Drill	tRNS-Frontal	68	-0.386456546230298	NA
746.466	1	Drill	Sham	69	0.00450738544671403	NA
711.656	1	Drill	Sham	70	0.086635289695528	NA
835.414	1	Drill	tRNS-Parietal	71	-0.307026750621113	NA
973.19	1	Drill	Sham	72	-0.200262608645962	-0.182625671910984
455.361666666667	2	Drill	tRNS-Parietal	1	NA	-0.472644248989604
450.638333333333	2	Drill	tRNS-Frontal	2	-0.170651620019706	NA
742.768333333333	2	Drill	Sham	3	0.015801126304291	NA
775.323333333333	2	Drill	Sham	4	0.48531983444782	0.287929643476157
418.715	2	Drill	tRNS-Frontal	5	-0.097831264659516	0.186643936928858
658.52	2	Drill	Sham	6	0.083129762285888	NA
403.536666666667	2	Drill	tRNS-Parietal	7	0.185692862306044	NA
681.268333333333	2	Drill	Sham	8	-0.00283665248188802	-0.214540615331237
633.786666666667	2	Drill	tRNS-Parietal	9	-0.021579941753521	NA
454.415	2	Drill	tRNS-Parietal	10	-0.150473017784864	NA
723.251666666667	2	Drill	tRNS-Frontal	11	-0.019208105510712	NA
687.193333333333	2	Drill	tRNS-Parietal	12	-0.305068642746385	NA
360.536666666667	2	Drill	tRNS-Frontal	13	0.882039082502104	NA
626.768333333333	2	Drill	tRNS-Parietal	14	-0.471227065912541	NA
324.24	2	Drill	tRNS-Frontal	15	0.222391719083543	NA
471.201666666667	2	Drill	Sham	16	0.26935104214539	-0.348228415531224
1466.46	2	Drill	tRNS-Parietal	17	-0.100171833241663	NA
552.435	2	Drill	tRNS-Parietal	18	-0.374139023858952	NA
1053.51833333333	2	Drill	Sham	19	-0.074144042825974	NA
638.493333333333	2	Drill	tRNS-Frontal	20	0.27842347424587	-0.150290724425032
698.805	2	Drill	tRNS-Frontal	21	NA	0.179117785714659
915.878333333333	2	Drill	Sham	22	-0.206637197052605	NA
357.888333333333	2	Drill	tRNS-Frontal	23	0.204143886299084	NA
1140.62833333333	2	Drill	tRNS-Frontal	24	-0.094438431362465	NA
335.916666666667	2	Drill	tRNS-Parietal	25	0.297429391268431	NA
844.455	2	Drill	Sham	26	0.209571440196611	NA
1264.51666666667	2	Drill	tRNS-Frontal	27	-0.65204972493034	-1.17733821367953
892.405	2	Drill	tRNS-Frontal	28	0.098739459879598	-0.374319285829729
332.768333333333	2	Drill	Sham	29	0.0577022977969429	NA
764.788333333333	2	Drill	tRNS-Frontal	30	-0.343303188849199	-6.94030180079519e-05
909.471666666666	2	Drill	tRNS-Parietal	31	-0.040268395093446	NA
586.443333333333	2	Drill	tRNS-Parietal	32	0.104357506061435	NA
575.693333333333	2	Drill	tRNS-Frontal	33	0.020001720514219	-0.408312581253732
355.536666666667	2	Drill	tRNS-Parietal	34	0.092575232490558	NA
843.37	2	Drill	tRNS-Frontal	35	0.250812364495626	0.046744093655736
370.528333333333	2	Drill	tRNS-Parietal	36	0.055563672014678	NA
497.51	2	Drill	Sham	37	-0.029656082983753	NA
368.22	2	Drill	tRNS-Frontal	38	-0.393932650986541	NA
523.063333333333	2	Drill	tRNS-Parietal	39	-0.203077750547743	NA
475.648333333333	2	Drill	Sham	40	0.060947595120766	NA
633.51	2	Drill	tRNS-Parietal	41	NA	NA
487.093333333333	2	Drill	Sham	42	-0.0651228997911669	NA
539.331666666667	2	Drill	tRNS-Parietal	43	0.358921265696758	NA
1072.59	2	Drill	tRNS-Frontal	44	0.129300828475834	0.012861712450424
382.136666666667	2	Drill	Sham	45	-0.064458390729819	NA
456.361666666667	2	Drill	tRNS-Frontal	46	-0.285209208117439	NA
810.036666666667	2	Drill	Sham	47	0.306258041222658	NA
361.148333333333	2	Drill	Sham	48	0.184634650901673	NA
318.343333333333	2	Drill	tRNS-Parietal	49	0.00882612928215709	NA
963.12	2	Drill	Sham	50	-0.214321533056999	NA
863.5	2	Drill	Sham	51	-0.00830900355248698	0.0051415225966619
310.481666666667	2	Drill	tRNS-Frontal	52	-0.538863936520328	-0.089223780576586
345.75	2	Drill	tRNS-Parietal	53	-0.207467286349388	NA
691.685	2	Drill	tRNS-Parietal	54	0.118529578703337	NA
915.203333333333	2	Drill	tRNS-Frontal	55	0.289279112387492	NA
1095.35166666667	2	Drill	tRNS-Frontal	56	0.15498557794693	NA
935.065	2	Drill	tRNS-Frontal	57	0.078642213244543	NA
403.438333333333	2	Drill	tRNS-Parietal	58	-0.0218529297229559	NA
1107.32666666667	2	Drill	tRNS-Frontal	59	-0.420408453332815	NA
376.046666666667	2	Drill	tRNS-Frontal	60	-0.31078442009338	0.161971587028345
475.01	2	Drill	Sham	61	-0.322196266963891	-0.06726893914659
871.018333333333	2	Drill	Sham	62	0.210850846447932	NA
962.925	2	Drill	tRNS-Parietal	63	-0.065035929498049	NA
437.006666666667	2	Drill	tRNS-Parietal	64	0.108423491225149	NA
404.018333333333	2	Drill	Sham	65	0.231069829788101	NA
692.166666666667	2	Drill	tRNS-Parietal	66	-0.143211471699753	NA
1177.85	2	Drill	Sham	67	0.075874584429969	NA
364.906666666667	2	Drill	tRNS-Frontal	68	-0.386456546230298	NA
462.203333333333	2	Drill	Sham	69	0.00450738544671403	NA
1184.86166666667	2	Drill	Sham	70	0.086635289695528	NA
670.39	2	Drill	tRNS-Parietal	71	-0.307026750621113	NA
871.396666666667	2	Drill	Sham	72	-0.200262608645962	-0.182625671910984
478.158571428571	3	Drill	tRNS-Parietal	1	NA	-0.472644248989604
520.102857142857	3	Drill	tRNS-Frontal	2	-0.170651620019706	NA
890.095714285714	3	Drill	Sham	3	0.015801126304291	NA
600.937142857143	3	Drill	Sham	4	0.48531983444782	0.287929643476157
301.578571428571	3	Drill	tRNS-Frontal	5	-0.097831264659516	0.186643936928858
453.904285714286	3	Drill	Sham	6	0.083129762285888	NA
380.914285714286	3	Drill	tRNS-Parietal	7	0.185692862306044	NA
896.16	3	Drill	Sham	8	-0.00283665248188802	-0.214540615331237
609.93	3	Drill	tRNS-Parietal	9	-0.021579941753521	NA
486.832857142857	3	Drill	tRNS-Parietal	10	-0.150473017784864	NA
532.507142857143	3	Drill	tRNS-Frontal	11	-0.019208105510712	NA
530.58	3	Drill	tRNS-Parietal	12	-0.305068642746385	NA
349.238571428571	3	Drill	tRNS-Frontal	13	0.882039082502104	NA
792.095714285714	3	Drill	tRNS-Parietal	14	-0.471227065912541	NA
312.11	3	Drill	tRNS-Frontal	15	0.222391719083543	NA
289.722857142857	3	Drill	Sham	16	0.26935104214539	-0.348228415531224
1046.28428571429	3	Drill	tRNS-Parietal	17	-0.100171833241663	NA
505.151428571429	3	Drill	tRNS-Parietal	18	-0.374139023858952	NA
1099.98285714286	3	Drill	Sham	19	-0.074144042825974	NA
527.768571428571	3	Drill	tRNS-Frontal	20	0.27842347424587	-0.150290724425032
616.334285714286	3	Drill	tRNS-Frontal	21	NA	0.179117785714659
765.451428571429	3	Drill	Sham	22	-0.206637197052605	NA
390.594285714286	3	Drill	tRNS-Frontal	23	0.204143886299084	NA
1111.22857142857	3	Drill	tRNS-Frontal	24	-0.094438431362465	NA
289.46	3	Drill	tRNS-Parietal	25	0.297429391268431	NA
678.66	3	Drill	Sham	26	0.209571440196611	NA
1017.57142857143	3	Drill	tRNS-Frontal	27	-0.65204972493034	-1.17733821367953
788.365714285714	3	Drill	tRNS-Frontal	28	0.098739459879598	-0.374319285829729
246.728571428571	3	Drill	Sham	29	0.0577022977969429	NA
666.881428571429	3	Drill	tRNS-Frontal	30	-0.343303188849199	-6.94030180079519e-05
880.834285714286	3	Drill	tRNS-Parietal	31	-0.040268395093446	NA
400.601428571429	3	Drill	tRNS-Parietal	32	0.104357506061435	NA
340.127142857143	3	Drill	tRNS-Frontal	33	0.020001720514219	-0.408312581253732
269.301428571429	3	Drill	tRNS-Parietal	34	0.092575232490558	NA
743.501428571429	3	Drill	tRNS-Frontal	35	0.250812364495626	0.046744093655736
369.674285714286	3	Drill	tRNS-Parietal	36	0.055563672014678	NA
409.412857142857	3	Drill	Sham	37	-0.029656082983753	NA
357.144285714286	3	Drill	tRNS-Frontal	38	-0.393932650986541	NA
456.334285714286	3	Drill	tRNS-Parietal	39	-0.203077750547743	NA
419.134285714286	3	Drill	Sham	40	0.060947595120766	NA
454.08	3	Drill	tRNS-Parietal	41	NA	NA
481.165714285714	3	Drill	Sham	42	-0.0651228997911669	NA
594.46	3	Drill	tRNS-Parietal	43	0.358921265696758	NA
741.144285714286	3	Drill	tRNS-Frontal	44	0.129300828475834	0.012861712450424
327.334285714286	3	Drill	Sham	45	-0.064458390729819	NA
445.435714285714	3	Drill	tRNS-Frontal	46	-0.285209208117439	NA
557.308571428571	3	Drill	Sham	47	0.306258041222658	NA
372.27	3	Drill	Sham	48	0.184634650901673	NA
181.19	3	Drill	tRNS-Parietal	49	0.00882612928215709	NA
870.087142857143	3	Drill	Sham	50	-0.214321533056999	NA
689.674285714286	3	Drill	Sham	51	-0.00830900355248698	0.0051415225966619
350.032857142857	3	Drill	tRNS-Frontal	52	-0.538863936520328	-0.089223780576586
344.794285714286	3	Drill	tRNS-Parietal	53	-0.207467286349388	NA
569.605714285714	3	Drill	tRNS-Parietal	54	0.118529578703337	NA
745.104285714286	3	Drill	tRNS-Frontal	55	0.289279112387492	NA
783.141428571428	3	Drill	tRNS-Frontal	56	0.15498557794693	NA
687.65	3	Drill	tRNS-Frontal	57	0.078642213244543	NA
468.76	3	Drill	tRNS-Parietal	58	-0.0218529297229559	NA
713.865714285714	3	Drill	tRNS-Frontal	59	-0.420408453332815	NA
254.062857142857	3	Drill	tRNS-Frontal	60	-0.31078442009338	0.161971587028345
477.76	3	Drill	Sham	61	-0.322196266963891	-0.06726893914659
626.148571428571	3	Drill	Sham	62	0.210850846447932	NA
602.231428571429	3	Drill	tRNS-Parietal	63	-0.065035929498049	NA
367.775714285714	3	Drill	tRNS-Parietal	64	0.108423491225149	NA
297.017142857143	3	Drill	Sham	65	0.231069829788101	NA
734.167142857143	3	Drill	tRNS-Parietal	66	-0.143211471699753	NA
830.642857142857	3	Drill	Sham	67	0.075874584429969	NA
326.42	3	Drill	tRNS-Frontal	68	-0.386456546230298	NA
546.102857142857	3	Drill	Sham	69	0.00450738544671403	NA
884.371428571429	3	Drill	Sham	70	0.086635289695528	NA
550.34	3	Drill	tRNS-Parietal	71	-0.307026750621113	NA
817.62	3	Drill	Sham	72	-0.200262608645962	-0.182625671910984
434.24375	4	Drill	tRNS-Parietal	1	NA	-0.472644248989604
553.30625	4	Drill	tRNS-Frontal	2	-0.170651620019706	NA
824.50125	4	Drill	Sham	3	0.015801126304291	NA
622.93875	4	Drill	Sham	4	0.48531983444782	0.287929643476157
369.59125	4	Drill	tRNS-Frontal	5	-0.097831264659516	0.186643936928858
507.98	4	Drill	Sham	6	0.083129762285888	NA
354.2425	4	Drill	tRNS-Parietal	7	0.185692862306044	NA
677.03375	4	Drill	Sham	8	-0.00283665248188802	-0.214540615331237
656.84625	4	Drill	tRNS-Parietal	9	-0.021579941753521	NA
429.02	4	Drill	tRNS-Parietal	10	-0.150473017784864	NA
427.81375	4	Drill	tRNS-Frontal	11	-0.019208105510712	NA
421.0975	4	Drill	tRNS-Parietal	12	-0.305068642746385	NA
398.015	4	Drill	tRNS-Frontal	13	0.882039082502104	NA
667.08375	4	Drill	tRNS-Parietal	14	-0.471227065912541	NA
499.25	4	Drill	tRNS-Frontal	15	0.222391719083543	NA
233.54875	4	Drill	Sham	16	0.26935104214539	-0.348228415531224
1015.8325	4	Drill	tRNS-Parietal	17	-0.100171833241663	NA
587.63875	4	Drill	tRNS-Parietal	18	-0.374139023858952	NA
736.58375	4	Drill	Sham	19	-0.074144042825974	NA
572.98625	4	Drill	tRNS-Frontal	20	0.27842347424587	-0.150290724425032
511.4925	4	Drill	tRNS-Frontal	21	NA	0.179117785714659
724.09875	4	Drill	Sham	22	-0.206637197052605	NA
396.72	4	Drill	tRNS-Frontal	23	0.204143886299084	NA
783.22125	4	Drill	tRNS-Frontal	24	-0.094438431362465	NA
240.3475	4	Drill	tRNS-Parietal	25	0.297429391268431	NA
571.76125	4	Drill	Sham	26	0.209571440196611	NA
848.8	4	Drill	tRNS-Frontal	27	-0.65204972493034	-1.17733821367953
634.20875	4	Drill	tRNS-Frontal	28	0.098739459879598	-0.374319285829729
228.7425	4	Drill	Sham	29	0.0577022977969429	NA
605.32625	4	Drill	tRNS-Frontal	30	-0.343303188849199	-6.94030180079519e-05
775.31875	4	Drill	tRNS-Parietal	31	-0.040268395093446	NA
543.34625	4	Drill	tRNS-Parietal	32	0.104357506061435	NA
268.81125	4	Drill	tRNS-Frontal	33	0.020001720514219	-0.408312581253732
393.105	4	Drill	tRNS-Parietal	34	0.092575232490558	NA
550.27875	4	Drill	tRNS-Frontal	35	0.250812364495626	0.046744093655736
316.46625	4	Drill	tRNS-Parietal	36	0.055563672014678	NA
402.64125	4	Drill	Sham	37	-0.029656082983753	NA
352.11125	4	Drill	tRNS-Frontal	38	-0.393932650986541	NA
434.57125	4	Drill	tRNS-Parietal	39	-0.203077750547743	NA
456.45375	4	Drill	Sham	40	0.060947595120766	NA
332.035	4	Drill	tRNS-Parietal	41	NA	NA
674.43125	4	Drill	Sham	42	-0.0651228997911669	NA
402.95	4	Drill	tRNS-Parietal	43	0.358921265696758	NA
559.5	4	Drill	tRNS-Frontal	44	0.129300828475834	0.012861712450424
306.70125	4	Drill	Sham	45	-0.064458390729819	NA
433.70625	4	Drill	tRNS-Frontal	46	-0.285209208117439	NA
604.125	4	Drill	Sham	47	0.306258041222658	NA
300.51875	4	Drill	Sham	48	0.184634650901673	NA
248.41125	4	Drill	tRNS-Parietal	49	0.00882612928215709	NA
763.59125	4	Drill	Sham	50	-0.214321533056999	NA
757.18	4	Drill	Sham	51	-0.00830900355248698	0.0051415225966619
287.52125	4	Drill	tRNS-Frontal	52	-0.538863936520328	-0.089223780576586
368.195	4	Drill	tRNS-Parietal	53	-0.207467286349388	NA
717.91	4	Drill	tRNS-Parietal	54	0.118529578703337	NA
620.5825	4	Drill	tRNS-Frontal	55	0.289279112387492	NA
906.68	4	Drill	tRNS-Frontal	56	0.15498557794693	NA
692.50625	4	Drill	tRNS-Frontal	57	0.078642213244543	NA
546.94375	4	Drill	tRNS-Parietal	58	-0.0218529297229559	NA
629.665	4	Drill	tRNS-Frontal	59	-0.420408453332815	NA
293.735	4	Drill	tRNS-Frontal	60	-0.31078442009338	0.161971587028345
312.4375	4	Drill	Sham	61	-0.322196266963891	-0.06726893914659
485.05375	4	Drill	Sham	62	0.210850846447932	NA
607.34125	4	Drill	tRNS-Parietal	63	-0.065035929498049	NA
302.875	4	Drill	tRNS-Parietal	64	0.108423491225149	NA
316.625	4	Drill	Sham	65	0.231069829788101	NA
747.63875	4	Drill	tRNS-Parietal	66	-0.143211471699753	NA
551.55	4	Drill	Sham	67	0.075874584429969	NA
435.27	4	Drill	tRNS-Frontal	68	-0.386456546230298	NA
535.075	4	Drill	Sham	69	0.00450738544671403	NA
822.07125	4	Drill	Sham	70	0.086635289695528	NA
541.2575	4	Drill	tRNS-Parietal	71	-0.307026750621113	NA
707.38875	4	Drill	Sham	72	-0.200262608645962	-0.182625671910984
465.078571428571	5	Drill	tRNS-Parietal	1	NA	-0.472644248989604
652.627142857143	5	Drill	tRNS-Frontal	2	-0.170651620019706	NA
820.84	5	Drill	Sham	3	0.015801126304291	NA
628.214285714286	5	Drill	Sham	4	0.48531983444782	0.287929643476157
272.641428571429	5	Drill	tRNS-Frontal	5	-0.097831264659516	0.186643936928858
686.748571428571	5	Drill	Sham	6	0.083129762285888	NA
487.785714285714	5	Drill	tRNS-Parietal	7	0.185692862306044	NA
409.601428571429	5	Drill	Sham	8	-0.00283665248188802	-0.214540615331237
770.684285714286	5	Drill	tRNS-Parietal	9	-0.021579941753521	NA
343.508571428571	5	Drill	tRNS-Parietal	10	-0.150473017784864	NA
730.982857142857	5	Drill	tRNS-Frontal	11	-0.019208105510712	NA
573.682857142857	5	Drill	tRNS-Parietal	12	-0.305068642746385	NA
514.301428571429	5	Drill	tRNS-Frontal	13	0.882039082502104	NA
762.334285714286	5	Drill	tRNS-Parietal	14	-0.471227065912541	NA
317.007142857143	5	Drill	tRNS-Frontal	15	0.222391719083543	NA
194.658571428571	5	Drill	Sham	16	0.26935104214539	-0.348228415531224
860.547142857143	5	Drill	tRNS-Parietal	17	-0.100171833241663	NA
453.16	5	Drill	tRNS-Parietal	18	-0.374139023858952	NA
802.714285714286	5	Drill	Sham	19	-0.074144042825974	NA
628.398571428571	5	Drill	tRNS-Frontal	20	0.27842347424587	-0.150290724425032
478.087142857143	5	Drill	tRNS-Frontal	21	NA	0.179117785714659
547.102857142857	5	Drill	Sham	22	-0.206637197052605	NA
650.482857142857	5	Drill	tRNS-Frontal	23	0.204143886299084	NA
906.984285714286	5	Drill	tRNS-Frontal	24	-0.094438431362465	NA
252.127142857143	5	Drill	tRNS-Parietal	25	0.297429391268431	NA
740.008571428571	5	Drill	Sham	26	0.209571440196611	NA
941.158571428571	5	Drill	tRNS-Frontal	27	-0.65204972493034	-1.17733821367953
754.644285714286	5	Drill	tRNS-Frontal	28	0.098739459879598	-0.374319285829729
875.348571428571	5	Drill	Sham	29	0.0577022977969429	NA
629.674285714286	5	Drill	tRNS-Frontal	30	-0.343303188849199	-6.94030180079519e-05
554.07	5	Drill	tRNS-Parietal	31	-0.040268395093446	NA
887.135714285714	5	Drill	tRNS-Parietal	32	0.104357506061435	NA
248.048571428571	5	Drill	tRNS-Frontal	33	0.020001720514219	-0.408312581253732
906.571428571429	5	Drill	tRNS-Parietal	34	0.092575232490558	NA
506.364285714286	5	Drill	tRNS-Frontal	35	0.250812364495626	0.046744093655736
325.847142857143	5	Drill	tRNS-Parietal	36	0.055563672014678	NA
531.372857142857	5	Drill	Sham	37	-0.029656082983753	NA
341.157142857143	5	Drill	tRNS-Frontal	38	-0.393932650986541	NA
410.038571428572	5	Drill	tRNS-Parietal	39	-0.203077750547743	NA
721.731428571429	5	Drill	Sham	40	0.060947595120766	NA
280.031428571429	5	Drill	tRNS-Parietal	41	NA	NA
761.294285714286	5	Drill	Sham	42	-0.0651228997911669	NA
425.054285714286	5	Drill	tRNS-Parietal	43	0.358921265696758	NA
435.032857142857	5	Drill	tRNS-Frontal	44	0.129300828475834	0.012861712450424
335.5	5	Drill	Sham	45	-0.064458390729819	NA
582.318571428571	5	Drill	tRNS-Frontal	46	-0.285209208117439	NA
670.491428571429	5	Drill	Sham	47	0.306258041222658	NA
288.768571428571	5	Drill	Sham	48	0.184634650901673	NA
313.834285714286	5	Drill	tRNS-Parietal	49	0.00882612928215709	NA
768.985714285714	5	Drill	Sham	50	-0.214321533056999	NA
764.841428571429	5	Drill	Sham	51	-0.00830900355248698	0.0051415225966619
288.775714285714	5	Drill	tRNS-Frontal	52	-0.538863936520328	-0.089223780576586
435.111428571429	5	Drill	tRNS-Parietal	53	-0.207467286349388	NA
626.112857142857	5	Drill	tRNS-Parietal	54	0.118529578703337	NA
593.881428571429	5	Drill	tRNS-Frontal	55	0.289279112387492	NA
807.334285714286	5	Drill	tRNS-Frontal	56	0.15498557794693	NA
555.775714285714	5	Drill	tRNS-Frontal	57	0.078642213244543	NA
769.905714285714	5	Drill	tRNS-Parietal	58	-0.0218529297229559	NA
580.801428571429	5	Drill	tRNS-Frontal	59	-0.420408453332815	NA
541.341428571429	5	Drill	tRNS-Frontal	60	-0.31078442009338	0.161971587028345
425.357142857143	5	Drill	Sham	61	-0.322196266963891	-0.06726893914659
629.705714285714	5	Drill	Sham	62	0.210850846447932	NA
886.951428571429	5	Drill	tRNS-Parietal	63	-0.065035929498049	NA
750.134285714286	5	Drill	tRNS-Parietal	64	0.108423491225149	NA
439.825714285714	5	Drill	Sham	65	0.231069829788101	NA
802.777142857143	5	Drill	tRNS-Parietal	66	-0.143211471699753	NA
760.434285714286	5	Drill	Sham	67	0.075874584429969	NA
454.467142857143	5	Drill	tRNS-Frontal	68	-0.386456546230298	NA
532.977142857143	5	Drill	Sham	69	0.00450738544671403	NA
741.895714285714	5	Drill	Sham	70	0.086635289695528	NA
511.747142857143	5	Drill	tRNS-Parietal	71	-0.307026750621113	NA
758.174285714286	5	Drill	Sham	72	-0.200262608645962	-0.182625671910984
