# Supplementary material for: Functional connectivity and GABAergic signaling modulate the enhancement effect of neurostimulation on mathematical learning
Source: PLoS Biol. 2025 Jul 1;23(7):e3003200. doi: 10.1371/journal.pbio.3003200 (PMC12212564; doi:10.1371/journal.pbio.3003200)
Supplement: S4 Data — S2 Fig. (CSV) [file pbio.3003200.s023.csv]

RT	Day	type	Baseline_Frontohippocampal_Connectivity_Left
1628.788	1	Calculation	NA
2545.076	1	Calculation	-0.22246128784349
2358.854	1	Calculation	-0.107178703308079
3892.466	1	Calculation	-0.144132324572431
1721.376	1	Calculation	-0.0403198846243652
1296.724	1	Calculation	-0.0674732074986696
1798.578	1	Calculation	0.0155277281093373
2455.878	1	Calculation	-0.363077413241338
2325.736	1	Calculation	-0.0433268943315801
1323.422	1	Calculation	0.141449597256825
2421.62	1	Calculation	0.133993272790661
4080.122	1	Calculation	0.0909126296126468
1266.076	1	Calculation	-0.0168476610961638
2927.91	1	Calculation	0.0204447741283926
2395.6	1	Calculation	0.103650194652167
2105.354	1	Calculation	-0.147292264187655
5979.178	1	Calculation	0.212011051538622
1704.3	1	Calculation	0.178746439982978
2759.778	1	Calculation	-0.21800577539193
3540.51	1	Calculation	0.144452864767398
2843.178	1	Calculation	-0.227449815197706
3802.656	1	Calculation	-0.177041130761241
1969.076	1	Calculation	0.0102329056398941
3445.336	1	Calculation	-0.115125209620427
1140.29	1	Calculation	0.247725900222027
1795.456	1	Calculation	-0.105325497994624
4253.298	1	Calculation	-0.124234559485071
3297.82	1	Calculation	-0.0280100392552908
3964.512	1	Calculation	-0.00909570279003787
1397.966	1	Calculation	-0.0339571228082615
5171.622	1	Calculation	-0.163474800825372
4123.122	1	Calculation	0.0538759433516345
4807.176	1	Calculation	0.158752040360428
3154.132	1	Calculation	-0.0212115720682585
2300.268	1	Calculation	0.0191829258962954
4861.41	1	Calculation	0.00736675888203018
4260.176	1	Calculation	0.130370441835321
1672.322	1	Calculation	0.161565612393234
1973.156	1	Calculation	-0.0951303503382705
1308.744	1	Calculation	-0.0332927329295744
1162.778	1	Calculation	NA
2717.678	1	Calculation	-0.251798667189189
2124.234	1	Calculation	0.104552624827123
2802.578	1	Calculation	0.0329039127418342
3303.844	1	Calculation	-0.0528496739113203
1301.336	1	Calculation	-0.0939369740102585
4872.422	1	Calculation	-0.0724708311656592
1575.21	1	Calculation	0.117457044071773
992.41	1	Calculation	-0.0822228413228496
5212.166	1	Calculation	0.229466583015694
3144.688	1	Calculation	-0.0031993595079917
1659.754	1	Calculation	-0.0172923613614157
2420.512	1	Calculation	-0.200982411693206
4484.698	1	Calculation	0.132566996779964
3262.578	1	Calculation	-0.0252313305113012
4847.612	1	Calculation	-0.0425376314172347
2779.392	1	Calculation	0.195384348628627
3203.41	1	Calculation	0.07095633607458
3414.234	1	Calculation	-0.0588297168653494
2528.666	1	Calculation	-0.151994376689958
1540.354	1	Calculation	-0.28075454564474
3210.222	1	Calculation	0.00251926665569291
3673.78	1	Calculation	-0.100452021298712
3075.446	1	Calculation	0.014457312224886
2732.012	1	Calculation	0.29239420367149
2647.412	1	Calculation	-0.0322660677803226
6030.724	1	Calculation	0.0912947868599577
1015.522	1	Calculation	0.128750045273698
1823.38	1	Calculation	0.0190537957766567
4826.922	1	Calculation	-0.0843699305172051
2038.71	1	Calculation	-0.146533060160075
3913.566	1	Calculation	-0.123563079335163
1344.68333333333	2	Calculation	NA
1818.92666666667	2	Calculation	-0.22246128784349
1912.31666666667	2	Calculation	-0.107178703308079
2285.02	2	Calculation	-0.144132324572431
1544.91666666667	2	Calculation	-0.0403198846243652
1101.76833333333	2	Calculation	-0.0674732074986696
1261.47166666667	2	Calculation	0.0155277281093373
1718.61	2	Calculation	-0.363077413241338
1992.99166666667	2	Calculation	-0.0433268943315801
1008.11166666667	2	Calculation	0.141449597256825
2183.60333333333	2	Calculation	0.133993272790661
2709.07333333333	2	Calculation	0.0909126296126468
963.766666666667	2	Calculation	-0.0168476610961638
2481.89	2	Calculation	0.0204447741283926
1592.315	2	Calculation	0.103650194652167
1485.26666666667	2	Calculation	-0.147292264187655
4366.905	2	Calculation	0.212011051538622
1401.70333333333	2	Calculation	0.178746439982978
1516.75166666667	2	Calculation	-0.21800577539193
2507.72166666667	2	Calculation	0.144452864767398
2248.62833333333	2	Calculation	-0.227449815197706
2699.06166666667	2	Calculation	-0.177041130761241
1590.35166666667	2	Calculation	0.0102329056398941
3010.97	2	Calculation	-0.115125209620427
882.343333333333	2	Calculation	0.247725900222027
1283.39666666667	2	Calculation	-0.105325497994624
3467.26833333333	2	Calculation	-0.124234559485071
2327.24833333333	2	Calculation	-0.0280100392552908
2670.96333333333	2	Calculation	-0.00909570279003787
1327.44666666667	2	Calculation	-0.0339571228082615
2523.53666666667	2	Calculation	-0.163474800825372
3435.9	2	Calculation	0.0538759433516345
3132.54833333333	2	Calculation	0.158752040360428
2577.89	2	Calculation	-0.0212115720682585
1532.795	2	Calculation	0.0191829258962954
3154.26833333333	2	Calculation	0.00736675888203018
3442.305	2	Calculation	0.130370441835321
1220.97333333333	2	Calculation	0.161565612393234
1487.37	2	Calculation	-0.0951303503382705
1164.22333333333	2	Calculation	-0.0332927329295744
1003.295	2	Calculation	NA
2192.47333333333	2	Calculation	-0.251798667189189
1842.38	2	Calculation	0.104552624827123
2235.51833333333	2	Calculation	0.0329039127418342
2311.89	2	Calculation	-0.0528496739113203
1543.33333333333	2	Calculation	-0.0939369740102585
4530.79	2	Calculation	-0.0724708311656592
1311.16666666667	2	Calculation	0.117457044071773
941.545	2	Calculation	-0.0822228413228496
4015.77666666667	2	Calculation	0.229466583015694
2113.48833333333	2	Calculation	-0.0031993595079917
1395.91666666667	2	Calculation	-0.0172923613614157
1029.03	2	Calculation	-0.200982411693206
2996.71333333333	2	Calculation	0.132566996779964
2610.87	2	Calculation	-0.0252313305113012
3474.74166666667	2	Calculation	-0.0425376314172347
1766.46166666667	2	Calculation	0.195384348628627
2169.21333333333	2	Calculation	0.07095633607458
2203.78666666667	2	Calculation	-0.0588297168653494
2194.80666666667	2	Calculation	-0.151994376689958
1130.9	2	Calculation	-0.28075454564474
2354.84166666667	2	Calculation	0.00251926665569291
2759.75833333333	2	Calculation	-0.100452021298712
3971.93666666667	2	Calculation	0.014457312224886
2463.24	2	Calculation	0.29239420367149
1974.51833333333	2	Calculation	-0.0322660677803226
3744.455	2	Calculation	0.0912947868599577
1007.065	2	Calculation	0.128750045273698
1604.72166666667	2	Calculation	0.0190537957766567
4068.23166666667	2	Calculation	-0.0843699305172051
1309.86166666667	2	Calculation	-0.146533060160075
3246.76833333333	2	Calculation	-0.123563079335163
1388.84	3	Calculation	NA
1641.42	3	Calculation	-0.22246128784349
1860.21285714286	3	Calculation	-0.107178703308079
1624.19857142857	3	Calculation	-0.144132324572431
1366.42142857143	3	Calculation	-0.0403198846243652
1071.59428571429	3	Calculation	-0.0674732074986696
1187.16714285714	3	Calculation	0.0155277281093373
1572.70428571429	3	Calculation	-0.363077413241338
1816.64285714286	3	Calculation	-0.0433268943315801
931.372857142857	3	Calculation	0.141449597256825
1891.28571428571	3	Calculation	0.133993272790661
1559.66571428571	3	Calculation	0.0909126296126468
831.748571428571	3	Calculation	-0.0168476610961638
2801.07857142857	3	Calculation	0.0204447741283926
1527.06285714286	3	Calculation	0.103650194652167
1129.03142857143	3	Calculation	-0.147292264187655
3194.16857142857	3	Calculation	0.212011051538622
1367.48428571429	3	Calculation	0.178746439982978
1411.39	3	Calculation	-0.21800577539193
2329.70714285714	3	Calculation	0.144452864767398
1828.97714285714	3	Calculation	-0.227449815197706
2435.03857142857	3	Calculation	-0.177041130761241
1364.90428571429	3	Calculation	0.0102329056398941
2955.67285714286	3	Calculation	-0.115125209620427
891.125714285714	3	Calculation	0.247725900222027
1475.51714285714	3	Calculation	-0.105325497994624
2562.87428571429	3	Calculation	-0.124234559485071
2080.56285714286	3	Calculation	-0.0280100392552908
1975.53142857143	3	Calculation	-0.00909570279003787
1255.49428571429	3	Calculation	-0.0339571228082615
2311.41142857143	3	Calculation	-0.163474800825372
2747.35	3	Calculation	0.0538759433516345
2462.32428571429	3	Calculation	0.158752040360428
2626.37142857143	3	Calculation	-0.0212115720682585
1556.36428571429	3	Calculation	0.0191829258962954
2821.36714285714	3	Calculation	0.00736675888203018
2611.57142857143	3	Calculation	0.130370441835321
1322.71428571429	3	Calculation	0.161565612393234
1378.11714285714	3	Calculation	-0.0951303503382705
1231.02285714286	3	Calculation	-0.0332927329295744
1089.65714285714	3	Calculation	NA
1849.62714285714	3	Calculation	-0.251798667189189
1597.79428571429	3	Calculation	0.104552624827123
1774.77	3	Calculation	0.0329039127418342
1781.14142857143	3	Calculation	-0.0528496739113203
1342.02142857143	3	Calculation	-0.0939369740102585
5007.5	3	Calculation	-0.0724708311656592
1354.26285714286	3	Calculation	0.117457044071773
978.08	3	Calculation	-0.0822228413228496
3582.53857142857	3	Calculation	0.229466583015694
1645.99142857143	3	Calculation	-0.0031993595079917
1440.96857142857	3	Calculation	-0.0172923613614157
1144.06428571429	3	Calculation	-0.200982411693206
2748.32428571429	3	Calculation	0.132566996779964
2436.96	3	Calculation	-0.0252313305113012
2627.24714285714	3	Calculation	-0.0425376314172347
1595.04714285714	3	Calculation	0.195384348628627
1836.13428571429	3	Calculation	0.07095633607458
1758.18285714286	3	Calculation	-0.0588297168653494
1776.58857142857	3	Calculation	-0.151994376689958
1147.41285714286	3	Calculation	-0.28075454564474
2009.47571428571	3	Calculation	0.00251926665569291
2669.42	3	Calculation	-0.100452021298712
2703.43571428571	3	Calculation	0.014457312224886
2165.90428571429	3	Calculation	0.29239420367149
2035.21285714286	3	Calculation	-0.0322660677803226
3500.05428571429	3	Calculation	0.0912947868599577
685.055714285714	3	Calculation	0.128750045273698
1527.10142857143	3	Calculation	0.0190537957766567
3011.77	3	Calculation	-0.0843699305172051
1131.93571428571	3	Calculation	-0.146533060160075
3097.34	3	Calculation	-0.123563079335163
1423.695	4	Calculation	NA
1812.8	4	Calculation	-0.22246128784349
1668.36875	4	Calculation	-0.107178703308079
1461.47125	4	Calculation	-0.144132324572431
1298.68	4	Calculation	-0.0403198846243652
1143.47875	4	Calculation	-0.0674732074986696
1084.805	4	Calculation	0.0155277281093373
1699.18625	4	Calculation	-0.363077413241338
1682.47875	4	Calculation	-0.0433268943315801
974.48625	4	Calculation	0.141449597256825
1715.535	4	Calculation	0.133993272790661
1203.395	4	Calculation	0.0909126296126468
953.53375	4	Calculation	-0.0168476610961638
2285.235	4	Calculation	0.0204447741283926
1520.08125	4	Calculation	0.103650194652167
1089.84	4	Calculation	-0.147292264187655
3670.07625	4	Calculation	0.212011051538622
1336.605	4	Calculation	0.178746439982978
1480.49875	4	Calculation	-0.21800577539193
1950.97125	4	Calculation	0.144452864767398
1495.43625	4	Calculation	-0.227449815197706
1947.93125	4	Calculation	-0.177041130761241
1343.43875	4	Calculation	0.0102329056398941
2937.965	4	Calculation	-0.115125209620427
1007.48	4	Calculation	0.247725900222027
1153.39625	4	Calculation	-0.105325497994624
2345.8525	4	Calculation	-0.124234559485071
1665.11125	4	Calculation	-0.0280100392552908
1879.48	4	Calculation	-0.00909570279003787
1252.4875	4	Calculation	-0.0339571228082615
2138.82625	4	Calculation	-0.163474800825372
2619.40125	4	Calculation	0.0538759433516345
1898.08375	4	Calculation	0.158752040360428
2126.18	4	Calculation	-0.0212115720682585
1376.84	4	Calculation	0.0191829258962954
2188.7025	4	Calculation	0.00736675888203018
2265.31125	4	Calculation	0.130370441835321
1169.68	4	Calculation	0.161565612393234
1094.11125	4	Calculation	-0.0951303503382705
897.165	4	Calculation	-0.0332927329295744
1034.59125	4	Calculation	NA
2061.94375	4	Calculation	-0.251798667189189
1404.59875	4	Calculation	0.104552624827123
1531.575	4	Calculation	0.0329039127418342
1677.47875	4	Calculation	-0.0528496739113203
1123.3125	4	Calculation	-0.0939369740102585
4140.11875	4	Calculation	-0.0724708311656592
1082.8675	4	Calculation	0.117457044071773
1014.06875	4	Calculation	-0.0822228413228496
3487.41625	4	Calculation	0.229466583015694
1636.27875	4	Calculation	-0.0031993595079917
1185.67375	4	Calculation	-0.0172923613614157
1341.6875	4	Calculation	-0.200982411693206
3188.54875	4	Calculation	0.132566996779964
2406.375	4	Calculation	-0.0252313305113012
2867.16	4	Calculation	-0.0425376314172347
1754.235	4	Calculation	0.195384348628627
1886.18125	4	Calculation	0.07095633607458
1651.8825	4	Calculation	-0.0588297168653494
1714.355	4	Calculation	-0.151994376689958
1084.38125	4	Calculation	-0.28075454564474
2060.72875	4	Calculation	0.00251926665569291
2282.06875	4	Calculation	-0.100452021298712
2736.89625	4	Calculation	0.014457312224886
1856.0475	4	Calculation	0.29239420367149
1912.30625	4	Calculation	-0.0322660677803226
2449.66	4	Calculation	0.0912947868599577
807.78625	4	Calculation	0.128750045273698
1489.2775	4	Calculation	0.0190537957766567
2688.965	4	Calculation	-0.0843699305172051
1038.01375	4	Calculation	-0.146533060160075
2768.175	4	Calculation	-0.123563079335163
1295.88	5	Calculation	NA
1828.65285714286	5	Calculation	-0.22246128784349
1520.23142857143	5	Calculation	-0.107178703308079
1244.54	5	Calculation	-0.144132324572431
1303.81571428571	5	Calculation	-0.0403198846243652
1168.73857142857	5	Calculation	-0.0674732074986696
1249.80142857143	5	Calculation	0.0155277281093373
1466.37285714286	5	Calculation	-0.363077413241338
1551.76857142857	5	Calculation	-0.0433268943315801
805.102857142857	5	Calculation	0.141449597256825
1943.00857142857	5	Calculation	0.133993272790661
1466.19	5	Calculation	0.0909126296126468
1048.57285714286	5	Calculation	-0.0168476610961638
2980.68285714286	5	Calculation	0.0204447741283926
1379.23142857143	5	Calculation	0.103650194652167
992.937142857143	5	Calculation	-0.147292264187655
2776.51571428571	5	Calculation	0.212011051538622
1334.37428571429	5	Calculation	0.178746439982978
1321.54714285714	5	Calculation	-0.21800577539193
1895.50857142857	5	Calculation	0.144452864767398
1501.71285714286	5	Calculation	-0.227449815197706
2623.96714285714	5	Calculation	-0.177041130761241
2246.06285714286	5	Calculation	0.0102329056398941
3098.29285714286	5	Calculation	-0.115125209620427
1047.69	5	Calculation	0.247725900222027
1102.35571428571	5	Calculation	-0.105325497994624
3161.67285714286	5	Calculation	-0.124234559485071
1834.76428571429	5	Calculation	-0.0280100392552908
1779.61142857143	5	Calculation	-0.00909570279003787
1533.57285714286	5	Calculation	-0.0339571228082615
1858.42142857143	5	Calculation	-0.163474800825372
2633.59571428571	5	Calculation	0.0538759433516345
1904.23714285714	5	Calculation	0.158752040360428
2000.73	5	Calculation	-0.0212115720682585
1257.12571428571	5	Calculation	0.0191829258962954
2154.24	5	Calculation	0.00736675888203018
2939.82	5	Calculation	0.130370441835321
1140.07142857143	5	Calculation	0.161565612393234
1170.90285714286	5	Calculation	-0.0951303503382705
872.3	5	Calculation	-0.0332927329295744
949.017142857143	5	Calculation	NA
2035.59428571429	5	Calculation	-0.251798667189189
1428.27142857143	5	Calculation	0.104552624827123
1428.54	5	Calculation	0.0329039127418342
1516.20714285714	5	Calculation	-0.0528496739113203
1032.44571428571	5	Calculation	-0.0939369740102585
3952.54	5	Calculation	-0.0724708311656592
1180.87285714286	5	Calculation	0.117457044071773
963.665714285714	5	Calculation	-0.0822228413228496
3900.67428571429	5	Calculation	0.229466583015694
1655.41142857143	5	Calculation	-0.0031993595079917
1620.79285714286	5	Calculation	-0.0172923613614157
1388.89	5	Calculation	-0.200982411693206
3000.77	5	Calculation	0.132566996779964
2256.05571428571	5	Calculation	-0.0252313305113012
3368.18857142857	5	Calculation	-0.0425376314172347
1870.08857142857	5	Calculation	0.195384348628627
1893	5	Calculation	0.07095633607458
1449.13571428571	5	Calculation	-0.0588297168653494
1512.06285714286	5	Calculation	-0.151994376689958
928.824285714286	5	Calculation	-0.28075454564474
1703.36428571429	5	Calculation	0.00251926665569291
2342.61	5	Calculation	-0.100452021298712
3256.46	5	Calculation	0.014457312224886
1671.82714285714	5	Calculation	0.29239420367149
1633.19142857143	5	Calculation	-0.0322660677803226
2549.64285714286	5	Calculation	0.0912947868599577
726.905714285714	5	Calculation	0.128750045273698
1561.18285714286	5	Calculation	0.0190537957766567
3017.16	5	Calculation	-0.0843699305172051
1380.90571428571	5	Calculation	-0.146533060160075
2144.22142857143	5	Calculation	-0.123563079335163
463.932	1	Drill	NA
664.554	1	Drill	-0.22246128784349
639.312	1	Drill	-0.107178703308079
779.778	1	Drill	-0.144132324572431
558.944	1	Drill	-0.0403198846243652
784.622	1	Drill	-0.0674732074986696
471.136	1	Drill	0.0155277281093373
605.856	1	Drill	-0.363077413241338
1317.444	1	Drill	-0.0433268943315801
778.932	1	Drill	0.141449597256825
858.42	1	Drill	0.133993272790661
709.922	1	Drill	0.0909126296126468
473.088	1	Drill	-0.0168476610961638
711.732	1	Drill	0.0204447741283926
470.7	1	Drill	0.103650194652167
605.232	1	Drill	-0.147292264187655
1932.944	1	Drill	0.212011051538622
659.024	1	Drill	0.178746439982978
873.222	1	Drill	-0.21800577539193
868.144	1	Drill	0.144452864767398
1021.002	1	Drill	-0.227449815197706
1101.734	1	Drill	-0.177041130761241
501.044	1	Drill	0.0102329056398941
1276.888	1	Drill	-0.115125209620427
365.014	1	Drill	0.247725900222027
762.724	1	Drill	-0.105325497994624
663.956	1	Drill	-0.124234559485071
951.72	1	Drill	-0.0280100392552908
596.066	1	Drill	-0.00909570279003787
857.088	1	Drill	-0.0339571228082615
893.612	1	Drill	-0.163474800825372
649.854	1	Drill	0.0538759433516345
664.834	1	Drill	0.158752040360428
448.11	1	Drill	-0.0212115720682585
967.32	1	Drill	0.0191829258962954
583.636	1	Drill	0.00736675888203018
662.332	1	Drill	0.130370441835321
433.388	1	Drill	0.161565612393234
621.078	1	Drill	-0.0951303503382705
557.656	1	Drill	-0.0332927329295744
558.466	1	Drill	NA
643.466	1	Drill	-0.251798667189189
759.212	1	Drill	0.104552624827123
1246.432	1	Drill	0.0329039127418342
637.934	1	Drill	-0.0528496739113203
559.668	1	Drill	-0.0939369740102585
615.234	1	Drill	-0.0724708311656592
415.09	1	Drill	0.117457044071773
520.79	1	Drill	-0.0822228413228496
933.232	1	Drill	0.229466583015694
953.21	1	Drill	-0.0031993595079917
347.334	1	Drill	-0.0172923613614157
476.534	1	Drill	-0.200982411693206
709.434	1	Drill	0.132566996779964
920.312	1	Drill	-0.0252313305113012
1178.646	1	Drill	-0.0425376314172347
881.81	1	Drill	0.195384348628627
587.042	1	Drill	0.07095633607458
917.832	1	Drill	-0.0588297168653494
514.344	1	Drill	-0.151994376689958
624.178	1	Drill	-0.28075454564474
1283.39	1	Drill	0.00251926665569291
1065.544	1	Drill	-0.100452021298712
455.81	1	Drill	0.014457312224886
526.622	1	Drill	0.29239420367149
880.934	1	Drill	-0.0322660677803226
1306.31	1	Drill	0.0912947868599577
408.312	1	Drill	0.128750045273698
746.466	1	Drill	0.0190537957766567
711.656	1	Drill	-0.0843699305172051
835.414	1	Drill	-0.146533060160075
973.19	1	Drill	-0.123563079335163
455.361666666667	2	Drill	NA
450.638333333333	2	Drill	-0.22246128784349
742.768333333333	2	Drill	-0.107178703308079
775.323333333333	2	Drill	-0.144132324572431
418.715	2	Drill	-0.0403198846243652
658.52	2	Drill	-0.0674732074986696
403.536666666667	2	Drill	0.0155277281093373
681.268333333333	2	Drill	-0.363077413241338
633.786666666667	2	Drill	-0.0433268943315801
454.415	2	Drill	0.141449597256825
723.251666666667	2	Drill	0.133993272790661
687.193333333333	2	Drill	0.0909126296126468
360.536666666667	2	Drill	-0.0168476610961638
626.768333333333	2	Drill	0.0204447741283926
324.24	2	Drill	0.103650194652167
471.201666666667	2	Drill	-0.147292264187655
1466.46	2	Drill	0.212011051538622
552.435	2	Drill	0.178746439982978
1053.51833333333	2	Drill	-0.21800577539193
638.493333333333	2	Drill	0.144452864767398
698.805	2	Drill	-0.227449815197706
915.878333333333	2	Drill	-0.177041130761241
357.888333333333	2	Drill	0.0102329056398941
1140.62833333333	2	Drill	-0.115125209620427
335.916666666667	2	Drill	0.247725900222027
844.455	2	Drill	-0.105325497994624
1264.51666666667	2	Drill	-0.124234559485071
892.405	2	Drill	-0.0280100392552908
332.768333333333	2	Drill	-0.00909570279003787
764.788333333333	2	Drill	-0.0339571228082615
909.471666666666	2	Drill	-0.163474800825372
586.443333333333	2	Drill	0.0538759433516345
575.693333333333	2	Drill	0.158752040360428
355.536666666667	2	Drill	-0.0212115720682585
843.37	2	Drill	0.0191829258962954
370.528333333333	2	Drill	0.00736675888203018
497.51	2	Drill	0.130370441835321
368.22	2	Drill	0.161565612393234
523.063333333333	2	Drill	-0.0951303503382705
475.648333333333	2	Drill	-0.0332927329295744
633.51	2	Drill	NA
487.093333333333	2	Drill	-0.251798667189189
539.331666666667	2	Drill	0.104552624827123
1072.59	2	Drill	0.0329039127418342
382.136666666667	2	Drill	-0.0528496739113203
456.361666666667	2	Drill	-0.0939369740102585
810.036666666667	2	Drill	-0.0724708311656592
361.148333333333	2	Drill	0.117457044071773
318.343333333333	2	Drill	-0.0822228413228496
963.12	2	Drill	0.229466583015694
863.5	2	Drill	-0.0031993595079917
310.481666666667	2	Drill	-0.0172923613614157
345.75	2	Drill	-0.200982411693206
691.685	2	Drill	0.132566996779964
915.203333333333	2	Drill	-0.0252313305113012
1095.35166666667	2	Drill	-0.0425376314172347
935.065	2	Drill	0.195384348628627
403.438333333333	2	Drill	0.07095633607458
1107.32666666667	2	Drill	-0.0588297168653494
376.046666666667	2	Drill	-0.151994376689958
475.01	2	Drill	-0.28075454564474
871.018333333333	2	Drill	0.00251926665569291
962.925	2	Drill	-0.100452021298712
437.006666666667	2	Drill	0.014457312224886
404.018333333333	2	Drill	0.29239420367149
692.166666666667	2	Drill	-0.0322660677803226
1177.85	2	Drill	0.0912947868599577
364.906666666667	2	Drill	0.128750045273698
462.203333333333	2	Drill	0.0190537957766567
1184.86166666667	2	Drill	-0.0843699305172051
670.39	2	Drill	-0.146533060160075
871.396666666667	2	Drill	-0.123563079335163
478.158571428571	3	Drill	NA
520.102857142857	3	Drill	-0.22246128784349
890.095714285714	3	Drill	-0.107178703308079
600.937142857143	3	Drill	-0.144132324572431
301.578571428571	3	Drill	-0.0403198846243652
453.904285714286	3	Drill	-0.0674732074986696
380.914285714286	3	Drill	0.0155277281093373
896.16	3	Drill	-0.363077413241338
609.93	3	Drill	-0.0433268943315801
486.832857142857	3	Drill	0.141449597256825
532.507142857143	3	Drill	0.133993272790661
530.58	3	Drill	0.0909126296126468
349.238571428571	3	Drill	-0.0168476610961638
792.095714285714	3	Drill	0.0204447741283926
312.11	3	Drill	0.103650194652167
289.722857142857	3	Drill	-0.147292264187655
1046.28428571429	3	Drill	0.212011051538622
505.151428571429	3	Drill	0.178746439982978
1099.98285714286	3	Drill	-0.21800577539193
527.768571428571	3	Drill	0.144452864767398
616.334285714286	3	Drill	-0.227449815197706
765.451428571429	3	Drill	-0.177041130761241
390.594285714286	3	Drill	0.0102329056398941
1111.22857142857	3	Drill	-0.115125209620427
289.46	3	Drill	0.247725900222027
678.66	3	Drill	-0.105325497994624
1017.57142857143	3	Drill	-0.124234559485071
788.365714285714	3	Drill	-0.0280100392552908
246.728571428571	3	Drill	-0.00909570279003787
666.881428571429	3	Drill	-0.0339571228082615
880.834285714286	3	Drill	-0.163474800825372
400.601428571429	3	Drill	0.0538759433516345
340.127142857143	3	Drill	0.158752040360428
269.301428571429	3	Drill	-0.0212115720682585
743.501428571429	3	Drill	0.0191829258962954
369.674285714286	3	Drill	0.00736675888203018
409.412857142857	3	Drill	0.130370441835321
357.144285714286	3	Drill	0.161565612393234
456.334285714286	3	Drill	-0.0951303503382705
419.134285714286	3	Drill	-0.0332927329295744
454.08	3	Drill	NA
481.165714285714	3	Drill	-0.251798667189189
594.46	3	Drill	0.104552624827123
741.144285714286	3	Drill	0.0329039127418342
327.334285714286	3	Drill	-0.0528496739113203
445.435714285714	3	Drill	-0.0939369740102585
557.308571428571	3	Drill	-0.0724708311656592
372.27	3	Drill	0.117457044071773
181.19	3	Drill	-0.0822228413228496
870.087142857143	3	Drill	0.229466583015694
689.674285714286	3	Drill	-0.0031993595079917
350.032857142857	3	Drill	-0.0172923613614157
344.794285714286	3	Drill	-0.200982411693206
569.605714285714	3	Drill	0.132566996779964
745.104285714286	3	Drill	-0.0252313305113012
783.141428571428	3	Drill	-0.0425376314172347
687.65	3	Drill	0.195384348628627
468.76	3	Drill	0.07095633607458
713.865714285714	3	Drill	-0.0588297168653494
254.062857142857	3	Drill	-0.151994376689958
477.76	3	Drill	-0.28075454564474
626.148571428571	3	Drill	0.00251926665569291
602.231428571429	3	Drill	-0.100452021298712
367.775714285714	3	Drill	0.014457312224886
297.017142857143	3	Drill	0.29239420367149
734.167142857143	3	Drill	-0.0322660677803226
830.642857142857	3	Drill	0.0912947868599577
326.42	3	Drill	0.128750045273698
546.102857142857	3	Drill	0.0190537957766567
884.371428571429	3	Drill	-0.0843699305172051
550.34	3	Drill	-0.146533060160075
817.62	3	Drill	-0.123563079335163
434.24375	4	Drill	NA
553.30625	4	Drill	-0.22246128784349
824.50125	4	Drill	-0.107178703308079
622.93875	4	Drill	-0.144132324572431
369.59125	4	Drill	-0.0403198846243652
507.98	4	Drill	-0.0674732074986696
354.2425	4	Drill	0.0155277281093373
677.03375	4	Drill	-0.363077413241338
656.84625	4	Drill	-0.0433268943315801
429.02	4	Drill	0.141449597256825
427.81375	4	Drill	0.133993272790661
421.0975	4	Drill	0.0909126296126468
398.015	4	Drill	-0.0168476610961638
667.08375	4	Drill	0.0204447741283926
499.25	4	Drill	0.103650194652167
233.54875	4	Drill	-0.147292264187655
1015.8325	4	Drill	0.212011051538622
587.63875	4	Drill	0.178746439982978
736.58375	4	Drill	-0.21800577539193
572.98625	4	Drill	0.144452864767398
511.4925	4	Drill	-0.227449815197706
724.09875	4	Drill	-0.177041130761241
396.72	4	Drill	0.0102329056398941
783.22125	4	Drill	-0.115125209620427
240.3475	4	Drill	0.247725900222027
571.76125	4	Drill	-0.105325497994624
848.8	4	Drill	-0.124234559485071
634.20875	4	Drill	-0.0280100392552908
228.7425	4	Drill	-0.00909570279003787
605.32625	4	Drill	-0.0339571228082615
775.31875	4	Drill	-0.163474800825372
543.34625	4	Drill	0.0538759433516345
268.81125	4	Drill	0.158752040360428
393.105	4	Drill	-0.0212115720682585
550.27875	4	Drill	0.0191829258962954
316.46625	4	Drill	0.00736675888203018
402.64125	4	Drill	0.130370441835321
352.11125	4	Drill	0.161565612393234
434.57125	4	Drill	-0.0951303503382705
456.45375	4	Drill	-0.0332927329295744
332.035	4	Drill	NA
674.43125	4	Drill	-0.251798667189189
402.95	4	Drill	0.104552624827123
559.5	4	Drill	0.0329039127418342
306.70125	4	Drill	-0.0528496739113203
433.70625	4	Drill	-0.0939369740102585
604.125	4	Drill	-0.0724708311656592
300.51875	4	Drill	0.117457044071773
248.41125	4	Drill	-0.0822228413228496
763.59125	4	Drill	0.229466583015694
757.18	4	Drill	-0.0031993595079917
287.52125	4	Drill	-0.0172923613614157
368.195	4	Drill	-0.200982411693206
717.91	4	Drill	0.132566996779964
620.5825	4	Drill	-0.0252313305113012
906.68	4	Drill	-0.0425376314172347
692.50625	4	Drill	0.195384348628627
546.94375	4	Drill	0.07095633607458
629.665	4	Drill	-0.0588297168653494
293.735	4	Drill	-0.151994376689958
312.4375	4	Drill	-0.28075454564474
485.05375	4	Drill	0.00251926665569291
607.34125	4	Drill	-0.100452021298712
302.875	4	Drill	0.014457312224886
316.625	4	Drill	0.29239420367149
747.63875	4	Drill	-0.0322660677803226
551.55	4	Drill	0.0912947868599577
435.27	4	Drill	0.128750045273698
535.075	4	Drill	0.0190537957766567
822.07125	4	Drill	-0.0843699305172051
541.2575	4	Drill	-0.146533060160075
707.38875	4	Drill	-0.123563079335163
465.078571428571	5	Drill	NA
652.627142857143	5	Drill	-0.22246128784349
820.84	5	Drill	-0.107178703308079
628.214285714286	5	Drill	-0.144132324572431
272.641428571429	5	Drill	-0.0403198846243652
686.748571428571	5	Drill	-0.0674732074986696
487.785714285714	5	Drill	0.0155277281093373
409.601428571429	5	Drill	-0.363077413241338
770.684285714286	5	Drill	-0.0433268943315801
343.508571428571	5	Drill	0.141449597256825
730.982857142857	5	Drill	0.133993272790661
573.682857142857	5	Drill	0.0909126296126468
514.301428571429	5	Drill	-0.0168476610961638
762.334285714286	5	Drill	0.0204447741283926
317.007142857143	5	Drill	0.103650194652167
194.658571428571	5	Drill	-0.147292264187655
860.547142857143	5	Drill	0.212011051538622
453.16	5	Drill	0.178746439982978
802.714285714286	5	Drill	-0.21800577539193
628.398571428571	5	Drill	0.144452864767398
478.087142857143	5	Drill	-0.227449815197706
547.102857142857	5	Drill	-0.177041130761241
650.482857142857	5	Drill	0.0102329056398941
906.984285714286	5	Drill	-0.115125209620427
252.127142857143	5	Drill	0.247725900222027
740.008571428571	5	Drill	-0.105325497994624
941.158571428571	5	Drill	-0.124234559485071
754.644285714286	5	Drill	-0.0280100392552908
875.348571428571	5	Drill	-0.00909570279003787
629.674285714286	5	Drill	-0.0339571228082615
554.07	5	Drill	-0.163474800825372
887.135714285714	5	Drill	0.0538759433516345
248.048571428571	5	Drill	0.158752040360428
906.571428571429	5	Drill	-0.0212115720682585
506.364285714286	5	Drill	0.0191829258962954
325.847142857143	5	Drill	0.00736675888203018
531.372857142857	5	Drill	0.130370441835321
341.157142857143	5	Drill	0.161565612393234
410.038571428572	5	Drill	-0.0951303503382705
721.731428571429	5	Drill	-0.0332927329295744
280.031428571429	5	Drill	NA
761.294285714286	5	Drill	-0.251798667189189
425.054285714286	5	Drill	0.104552624827123
435.032857142857	5	Drill	0.0329039127418342
335.5	5	Drill	-0.0528496739113203
582.318571428571	5	Drill	-0.0939369740102585
670.491428571429	5	Drill	-0.0724708311656592
288.768571428571	5	Drill	0.117457044071773
313.834285714286	5	Drill	-0.0822228413228496
768.985714285714	5	Drill	0.229466583015694
764.841428571429	5	Drill	-0.0031993595079917
288.775714285714	5	Drill	-0.0172923613614157
435.111428571429	5	Drill	-0.200982411693206
626.112857142857	5	Drill	0.132566996779964
593.881428571429	5	Drill	-0.0252313305113012
807.334285714286	5	Drill	-0.0425376314172347
555.775714285714	5	Drill	0.195384348628627
769.905714285714	5	Drill	0.07095633607458
580.801428571429	5	Drill	-0.0588297168653494
541.341428571429	5	Drill	-0.151994376689958
425.357142857143	5	Drill	-0.28075454564474
629.705714285714	5	Drill	0.00251926665569291
886.951428571429	5	Drill	-0.100452021298712
750.134285714286	5	Drill	0.014457312224886
439.825714285714	5	Drill	0.29239420367149
802.777142857143	5	Drill	-0.0322660677803226
760.434285714286	5	Drill	0.0912947868599577
454.467142857143	5	Drill	0.128750045273698
532.977142857143	5	Drill	0.0190537957766567
741.895714285714	5	Drill	-0.0843699305172051
511.747142857143	5	Drill	-0.146533060160075
758.174285714286	5	Drill	-0.123563079335163
